# Supplementary material for: catena-Poly[[aqua­sodium(I)]-μ-[2,2′-(disulfanedi­yl)bis­(pyridine N-oxide)]-μ-(pyridine-2-thiol­ato 1-oxide)]
Source: Acta Crystallogr Sect E Struct Rep Online. 2010 Jan 13;66(Pt 2):m142–3. doi: 10.1107/S1600536810000073 (PMC2979839; doi:10.1107/S1600536810000073)
Supplement: Supplementary file 1 [file e-66-0m142-sup1.cif]

##############################################################################
###                                                                        ###
###        Electronic paper (Acta Crystallographica Section E)             ###
###                                                                        ###
##############################################################################
#                                                                            #
# This CIF contains the data in a paper accepted for publication in Acta     #
# Crystallographica Section E. It conforms to the requirements of Notes      #
# for Authors for Section E, and has been peer reviewed under the auspices   #
# of the IUCr Commission on Journals.                                        #
#                                                                            #
# Full details of the Crystallographic Information File format               #
# are given in the paper "The Crystallographic Information File (CIF):       #
# a New Standard Archive File for Crystallography" by S. R. Hall, F. H.      #
# Allen and I. D. Brown [Acta Cryst. (1991), A47, 655-685].                  #
#                                                                            #
# The current version of the core CIF dictionary is obtainable from          #
# ftp://ftp.iucr.org/pub/cif_core.dic. The current version number is 2.4.    #
#                                                                            #
# Software is freely available for graphical display of the structure(s) in  #
# this CIF.  For information consult the CIF home page http://www.iucr.org/  #
# cif/home.html                                                              #
#                                                                            #
# This file may be used for bona fide research purposes within the           #
# scientific community so long as proper attribution is given to the journal # 
# article from which it was obtained.                                        #
#                                                                            #
##############################################################################
                                             
data_global
_audit_creation_method     'form.cif (version 2.0)'
_journal_data_validation_number     ?
_journal_date_recd_electronic     2009-12-26
_journal_date_accepted     2010-01-01
_journal_name_full     'Acta Crystallographica, Section E'
_journal_year     2010
_journal_volume     66
_journal_issue      2
_journal_page_first     m142
_journal_page_last     m143
_journal_paper_category     QM
_journal_coeditor_code     BT5158
_publ_contact_author_name     'Ravindran Durai Nayagam, B'
_publ_contact_author_address
;
Department of Chemistry
Popes College
Sawyerpuram 628251
Tamilnadu
India
;
_publ_contact_author_email     'b_ravidurai@yahoo.com'
_publ_contact_author_fax     '?'
_publ_contact_author_phone     '+91944329038'
_publ_section_title
;
<i>catena</i>-Poly[[aquasodium]-\m-[2,2'-(disulfanediyl)bis(pyridine
<i>N</i>-oxide)]-\m-(pyridine-2-thiolato 1-oxide)]
;
loop_
    _publ_author_name
    _publ_author_address
    'Ravindran Durai Nayagam, B.'
;
Department of Chemistry
Popes College
Sawyerpuram 628 251
Tamilnadu
India
;
    'Samuel Robinson Jebas'
;
Department of Physics
Sethupathy Government Arts College
Ramanathapuram 623 502
Tamilnadu
India
;
    'Jebaraj Devadasan'
;
Department of Physics
Popes College
Sawyerpuram 628 251
Tamilnadu
India
;
    'Murugesan, R.'
;
Department of Chemistry
T.D.M.N.S. College
T. Kallikulam
Tamilnadu, India
;
    'Dieter Schollmeyer'
;
Institut f\"ur Organische Chemie
Universit\"at Mainz
Duesbergweg 10-14
55099 Mainz
Germany
;
data_I
_audit_creation_method     SHELXL-97
_chemical_name_systematic
;
<i>catena</i>-Poly[[aquasodium]-\m-[2,2'-(disulfanediyl)bis(pyridine
<i>N</i>-oxide)]-\m-(pyridine-2-thiolato 1-oxide)]
;
_chemical_name_common
;
;
_chemical_formula_moiety     'C30 H28 N6 Na2 O8 S6'
_chemical_formula_sum     'C30 H28 N6 Na2 O8 S6'
_chemical_formula_iupac     '[Na (C5 H4 N O S) (C10 H8 N2 O2 S2) (H2 O)]'
_chemical_formula_weight     838.92
_chemical_melting_point     ?
_symmetry_cell_setting     orthorhombic
_symmetry_space_group_name_H-M     'P c a 21'
_symmetry_space_group_name_Hall     'P 2c -2ac'
loop_
    _symmetry_equiv_pos_as_xyz
    'x, y, z'
    '-x, -y, z+1/2'
    '-x+1/2, y, z+1/2'
    'x+1/2, -y, z'
_cell_length_a     24.829(2)
_cell_length_b     7.3290(7)
_cell_length_c     19.1378(17)
_cell_angle_alpha     90.00
_cell_angle_beta     90.00
_cell_angle_gamma     90.00
_cell_volume     3482.5(5)
_cell_formula_units_Z     4
_cell_measurement_reflns_used     6853
_cell_measurement_theta_min     2.7
_cell_measurement_theta_max     27.9
_cell_measurement_temperature     173(2)
_exptl_crystal_description     block
_exptl_crystal_colour     colorless
_exptl_crystal_size_max     0.54
_exptl_crystal_size_mid     0.19
_exptl_crystal_size_min     0.14
_exptl_crystal_density_diffrn     1.600
_exptl_crystal_density_meas     ?
_exptl_crystal_density_method     'not measured'
_exptl_crystal_F_000     1728
_exptl_absorpt_coefficient_mu     0.478
_exptl_absorpt_correction_type     multi-scan
_exptl_absorpt_process_details     '(SADABS; Sheldrick, 2008a)'
_exptl_absorpt_correction_T_min     0.7822
_exptl_absorpt_correction_T_max     0.9361
_exptl_special_details
;
;
_diffrn_ambient_temperature     173(2)
_diffrn_radiation_type     MoK\a
_diffrn_radiation_wavelength     0.71069
_diffrn_radiation_monochromator     graphite
_diffrn_measurement_device_type     'Bruker SMART APEXII CCD'
_diffrn_measurement_device     '\k-geometry diffractometer'
_diffrn_measurement_method     'CCD scan'
_diffrn_detector_area_resol_mean     ?
_diffrn_reflns_number     38861
_diffrn_reflns_av_R_equivalents     0.0765
_diffrn_reflns_av_sigmaI/netI     0.0646
_diffrn_reflns_theta_min     1.64
_diffrn_reflns_theta_max     28.00
_diffrn_reflns_theta_full     28.00
_diffrn_measured_fraction_theta_max     0.999
_diffrn_measured_fraction_theta_full     0.999
_diffrn_reflns_limit_h_min     -32
_diffrn_reflns_limit_h_max     30
_diffrn_reflns_limit_k_min     -9
_diffrn_reflns_limit_k_max     9
_diffrn_reflns_limit_l_min     -25
_diffrn_reflns_limit_l_max     25
_diffrn_standards_number     ?
_diffrn_standards_interval_count     ?
_diffrn_standards_interval_time     ?
_diffrn_standards_decay_%     ?
_refine_special_details
;
Refinement of <i>F</i>^2^ against ALL reflections. The weighted <i>R</i>-factor
<i>wR</i> and goodness of fit <i>S</i> are based on <i>F</i>^2^, conventional
<i>R</i>-factors <i>R</i> are based on <i>F</i>, with <i>F</i> set to zero for
negative <i>F</i>^2^. The threshold expression of <i>F</i>^2^ >
\s(<i>F</i>^2^) is used only for calculating <i>R</i>-factors(gt) <i>etc</i>.
and is not relevant to the choice of reflections for refinement.
<i>R</i>-factors based on <i>F</i>^2^ are statistically about twice as large
as those based on <i>F</i>, and <i>R</i>- factors based on ALL data will be
even larger.
;
_reflns_number_total     8403
_reflns_number_gt     6205
_reflns_threshold_expression     I>2\s(I)
_refine_ls_structure_factor_coef     Fsqd
_refine_ls_matrix_type     full
_refine_ls_R_factor_all     0.0595
_refine_ls_R_factor_gt     0.0370
_refine_ls_wR_factor_ref     0.0735
_refine_ls_wR_factor_obs     0.0680
_refine_ls_goodness_of_fit_ref     0.929
_refine_ls_restrained_S_all     0.929
_refine_ls_number_reflns     8403
_refine_ls_number_parameters     469
_refine_ls_number_restraints     1
_refine_ls_hydrogen_treatment     constr
_refine_ls_weighting_scheme     calc
_refine_ls_weighting_details
                 'calc w=1/[\s^2^(Fo^2^)+(0.0277P)^2^] where P=(Fo^2^+2Fc^2^)/3'
_atom_sites_solution_hydrogens     calc
_atom_sites_solution_primary     direct
_atom_sites_solution_secondary     difmap
_refine_ls_shift/su_max     ?
_refine_ls_shift/su_max_lt     0.001
_refine_ls_shift/su_mean     0.000
_refine_diff_density_max     0.283
_refine_diff_density_min     -0.228
_refine_ls_extinction_method     none
_refine_ls_extinction_coef     ?
_refine_ls_abs_structure_details     'Flack (1983), 4068 Friedel pairs'
_refine_ls_abs_structure_Flack     0.47(6)
loop_
    _atom_type_symbol
    _atom_type_description
    _atom_type_scat_dispersion_real
    _atom_type_scat_dispersion_imag
    _atom_type_scat_source
    'C' 'C' 0.0033 0.0016
                         'International Tables Vol C Tables 4.2.6.8 and 6.1.1.4'
    'H' 'H' 0.0000 0.0000
                         'International Tables Vol C Tables 4.2.6.8 and 6.1.1.4'
    'N' 'N' 0.0061 0.0033
                         'International Tables Vol C Tables 4.2.6.8 and 6.1.1.4'
    'O' 'O' 0.0106 0.0060
                         'International Tables Vol C Tables 4.2.6.8 and 6.1.1.4'
    'Na' 'Na' 0.0362 0.0249
                         'International Tables Vol C Tables 4.2.6.8 and 6.1.1.4'
    'S' 'S' 0.1246 0.1234
                         'International Tables Vol C Tables 4.2.6.8 and 6.1.1.4'
_computing_data_collection     'APEX2 (Bruker, 2008)'
_computing_cell_refinement     'SAINT (Bruker, 2008)'
_computing_data_reduction     'SAINT (Bruker, 2008)'
_computing_structure_solution     'SHELXS97 (Sheldrick, 2008b)'
_computing_structure_refinement     'SHELXL97 (Sheldrick, 2008b)'
_computing_molecular_graphics     'SHELXTL (Sheldrick, 2008b)'
_computing_publication_material
;
SHELXTL (Sheldrick, 2008b) and PLATON (Spek, 2009)
;
loop_
    _atom_site_type_symbol
    _atom_site_label
    _atom_site_fract_x
    _atom_site_fract_y
    _atom_site_fract_z
    _atom_site_U_iso_or_equiv
    _atom_site_adp_type
    _atom_site_calc_flag
    _atom_site_refinement_flags
    _atom_site_occupancy
    _atom_site_disorder_assembly
    _atom_site_disorder_group
    Na Na1 0.62174(8) 0.7233(3) 0.43117(11) 0.0209(4) Uani d . 1 . .
    Na Na2 0.63035(8) 0.2253(3) 0.42791(11) 0.0205(4) Uani d . 1 . .
    N N1 0.55812(13) 0.4551(4) 0.55069(17) 0.0169(6) Uani d . 1 . .
    C C2 0.5074(3) 0.5199(5) 0.5651(4) 0.0192(12) Uani d . 1 . .
    C C3 0.4871(3) 0.5177(5) 0.6318(4) 0.0254(14) Uani d . 1 . .
    H H3 0.4518 0.5612 0.6413 0.031 Uiso calc R 1 . .
    C C4 0.51902(17) 0.4511(5) 0.6844(2) 0.0284(8) Uani d . 1 . .
    H H4 0.5059 0.4482 0.7310 0.034 Uiso calc R 1 . .
    C C5 0.57028(13) 0.3880(5) 0.66984(17) 0.0261(8) Uani d . 1 . .
    H H5 0.5923 0.3419 0.7064 0.031 Uiso calc R 1 . .
    C C6 0.58936(13) 0.3919(4) 0.60254(17) 0.0233(7) Uani d . 1 . .
    H H6 0.6247 0.3498 0.5927 0.028 Uiso calc R 1 . .
    O O7 0.57443(13) 0.4583(4) 0.48528(17) 0.0221(6) Uani d . 1 . .
    S S8 0.47870(3) 0.60118(11) 0.48539(5) 0.02044(17) Uani d . 1 . .
    S S9 0.40763(3) 0.71334(11) 0.51954(5) 0.02278(18) Uani d . 1 . .
    C C10 0.3632(2) 0.5278(6) 0.5114(3) 0.0194(10) Uani d . 1 . .
    N N11 0.31067(11) 0.5830(4) 0.50875(14) 0.0217(6) Uani d . 1 . .
    C C12 0.27083(19) 0.4613(6) 0.4983(3) 0.0257(10) Uani d . 1 . .
    H H12 0.2348 0.5032 0.4931 0.031 Uiso calc R 1 . .
    C C13 0.28145(15) 0.2766(6) 0.49496(19) 0.0247(9) Uani d . 1 . .
    H H13 0.2530 0.1922 0.4873 0.030 Uiso calc R 1 . .
    C C14 0.33365(14) 0.2158(5) 0.50285(17) 0.0245(8) Uani d . 1 . .
    H H14 0.3414 0.0889 0.5026 0.029 Uiso calc R 1 . .
    C C15 0.37491(14) 0.3433(5) 0.51114(17) 0.0208(7) Uani d . 1 . .
    H H15 0.4111 0.3034 0.5166 0.025 Uiso calc R 1 . .
    O O16 0.30158(11) 0.7595(4) 0.51612(17) 0.0334(7) Uani d . 1 . .
    N N17 0.68938(18) 0.4697(4) 0.3143(2) 0.0169(8) Uani d . 1 . .
    C C18 0.65984(13) 0.3867(4) 0.26226(16) 0.0202(7) Uani d . 1 . .
    C C19 0.68407(14) 0.3771(5) 0.19601(17) 0.0263(8) Uani d . 1 . .
    H H19 0.6645 0.3237 0.1585 0.032 Uiso calc R 1 . .
    C C20 0.73511(18) 0.4424(6) 0.1836(2) 0.0320(9) Uani d . 1 . .
    H H20 0.7508 0.4317 0.1385 0.038 Uiso calc R 1 . .
    C C21 0.7630(2) 0.5230(5) 0.2370(3) 0.0292(13) Uani d . 1 . .
    H H21 0.7981 0.5705 0.2288 0.035 Uiso calc R 1 . .
    C C22 0.7405(2) 0.5353(5) 0.3019(3) 0.0234(10) Uani d . 1 . .
    H H22 0.7603 0.5895 0.3390 0.028 Uiso calc R 1 . .
    O O23 0.67089(18) 0.4834(3) 0.3798(3) 0.0219(9) Uani d . 1 . .
    S S24 0.59697(3) 0.30128(11) 0.28014(5) 0.02486(19) Uani d . 1 . .
    N N25 0.5601(2) 0.9741(4) 0.5395(3) 0.0210(9) Uani d . 1 . .
    C C26 0.51021(18) 1.0416(6) 0.5488(2) 0.0223(9) Uani d . 1 . .
    H H26 0.4923 1.0962 0.5103 0.027 Uiso calc R 1 . .
    C C27 0.4846(2) 1.0345(6) 0.6115(3) 0.0295(11) Uani d . 1 . .
    H H27 0.4490 1.0807 0.6166 0.035 Uiso calc R 1 . .
    C C28 0.5116(2) 0.9575(6) 0.6683(2) 0.0347(10) Uani d . 1 . .
    H H28 0.4948 0.9502 0.7128 0.042 Uiso calc R 1 . .
    C C29 0.56242(15) 0.8933(5) 0.65881(19) 0.0320(8) Uani d . 1 . .
    H H29 0.5810 0.8448 0.6980 0.038 Uiso calc R 1 . .
    C C30 0.58885(13) 0.8950(4) 0.59367(17) 0.0230(7) Uani d . 1 . .
    O O31 0.58128(18) 0.9846(3) 0.4763(2) 0.0212(9) Uani d . 1 . .
    S S32 0.65125(3) 0.80270(12) 0.57957(5) 0.0296(2) Uani d . 1 . .
    C C33 0.8877(2) 0.0209(5) 0.3402(3) 0.0169(10) Uani d . 1 . .
    N N34 0.93985(10) 0.0766(4) 0.34558(13) 0.0190(6) Uani d . 1 . .
    C C35 0.97985(18) -0.0463(6) 0.3550(2) 0.0258(9) Uani d . 1 . .
    H H35 1.0159 -0.0058 0.3612 0.031 Uiso calc R 1 . .
    C C36 0.96829(16) -0.2304(6) 0.3558(2) 0.0292(10) Uani d . 1 . .
    H H36 0.9966 -0.3161 0.3620 0.035 Uiso calc R 1 . .
    C C37 0.91595(14) -0.2915(5) 0.34758(18) 0.0269(8) Uani d . 1 . .
    H H37 0.9080 -0.4183 0.3469 0.032 Uiso calc R 1 . .
    C C38 0.87541(14) -0.1622(5) 0.34031(18) 0.0233(7) Uani d . 1 . .
    H H38 0.8390 -0.2004 0.3354 0.028 Uiso calc R 1 . .
    O O39 0.94960(10) 0.2526(4) 0.33994(15) 0.0264(6) Uani d . 1 . .
    S S40 0.84312(3) 0.20813(11) 0.33478(5) 0.02221(17) Uani d . 1 . .
    S S41 0.77227(3) 0.09806(11) 0.37045(5) 0.01945(17) Uani d . 1 . .
    C C42 0.7423(3) 0.0149(4) 0.2941(4) 0.0157(12) Uani d . 1 . .
    N N43 0.69222(13) -0.0467(4) 0.30792(17) 0.0180(7) Uani d . 1 . .
    C C44 0.65899(13) -0.1106(4) 0.25716(17) 0.0219(7) Uani d . 1 . .
    H H44 0.6236 -0.1497 0.2684 0.026 Uiso calc R 1 . .
    C C45 0.67693(13) -0.1180(5) 0.18980(18) 0.0271(8) Uani d . 1 . .
    H H45 0.6539 -0.1613 0.1538 0.033 Uiso calc R 1 . .
    C C46 0.72926(16) -0.0620(5) 0.17386(19) 0.0265(8) Uani d . 1 . .
    H H46 0.7423 -0.0700 0.1273 0.032 Uiso calc R 1 . .
    C C47 0.7618(3) 0.0052(4) 0.2263(4) 0.0214(14) Uani d . 1 . .
    H H47 0.7974 0.0445 0.2161 0.026 Uiso calc R 1 . .
    O O48 0.67633(12) -0.0393(3) 0.37434(17) 0.0203(6) Uani d . 1 . .
    O O49 0.69056(8) 0.1936(3) 0.52554(13) 0.0271(5) Uani d . 1 . .
    H H49A 0.7262 0.1920 0.5174 0.041 Uiso d R 1 . .
    H H49B 0.6880 0.0728 0.5310 0.041 Uiso d R 1 . .
    O O50 0.56110(8) 0.6934(3) 0.33598(13) 0.0257(5) Uani d . 1 . .
    H H50A 0.5244 0.7115 0.3356 0.039 Uiso d R 1 . .
    H H50B 0.5700 0.5839 0.3239 0.039 Uiso d R 1 . .
loop_
    _atom_site_aniso_label
    _atom_site_aniso_U_11
    _atom_site_aniso_U_22
    _atom_site_aniso_U_33
    _atom_site_aniso_U_12
    _atom_site_aniso_U_13
    _atom_site_aniso_U_23
    Na1 0.0196(7) 0.0196(11) 0.0234(7) 0.0009(7) 0.0026(5) -0.0003(7)
    Na2 0.0203(8) 0.0189(10) 0.0223(6) -0.0018(7) 0.0016(6) 0.0016(7)
    N1 0.0154(16) 0.0172(12) 0.0182(17) 0.0009(15) 0.0026(12) 0.0005(15)
    C2 0.015(3) 0.0152(18) 0.027(3) -0.0043(15) -0.002(2) -0.0050(16)
    C3 0.022(3) 0.026(2) 0.028(3) 0.0014(16) 0.005(3) -0.0027(16)
    C4 0.034(2) 0.034(2) 0.0177(19) -0.003(2) 0.0063(17) -0.0016(18)
    C5 0.0275(18) 0.0252(17) 0.0256(19) -0.0014(15) -0.0027(15) 0.0018(15)
    C6 0.0184(16) 0.0214(16) 0.0300(19) 0.0002(14) -0.0039(15) -0.0012(15)
    O7 0.0259(15) 0.0232(11) 0.0173(14) 0.0010(14) 0.0057(12) 0.0016(14)
    S8 0.0167(4) 0.0223(4) 0.0223(4) -0.0001(3) 0.0008(3) -0.0001(4)
    S9 0.0176(4) 0.0174(4) 0.0334(5) 0.0008(3) -0.0010(4) -0.0023(4)
    C10 0.020(2) 0.0223(17) 0.015(2) -0.0022(17) 0.0002(18) 0.0049(17)
    N11 0.0185(15) 0.0199(15) 0.0268(17) 0.0000(12) -0.0002(12) -0.0030(13)
    C12 0.017(2) 0.0306(18) 0.030(3) 0.003(2) -0.0022(17) -0.005(2)
    C13 0.025(2) 0.029(2) 0.020(2) -0.0078(17) -0.0006(15) -0.0038(17)
    C14 0.0280(19) 0.0205(17) 0.025(2) 0.0015(15) 0.0032(15) -0.0023(14)
    C15 0.0201(17) 0.0221(18) 0.0203(18) 0.0025(14) -0.0007(15) 0.0015(14)
    O16 0.0310(17) 0.0227(14) 0.0466(18) 0.0028(13) 0.0001(15) -0.0032(13)
    N17 0.017(2) 0.0170(13) 0.0162(19) 0.0016(14) 0.0036(15) 0.0023(15)
    C18 0.0254(17) 0.0142(15) 0.0211(18) 0.0072(14) -0.0027(14) 0.0027(13)
    C19 0.036(2) 0.0246(17) 0.0183(19) 0.0091(16) 0.0015(15) 0.0015(14)
    C20 0.040(3) 0.034(2) 0.023(2) 0.012(2) 0.0086(18) 0.007(2)
    C21 0.025(3) 0.028(2) 0.035(3) 0.0056(17) 0.010(2) 0.0114(19)
    C22 0.024(2) 0.0194(15) 0.026(2) -0.0023(19) 0.0003(17) 0.0041(18)
    O23 0.023(2) 0.0225(15) 0.020(2) -0.0003(10) 0.0026(16) 0.0006(11)
    S24 0.0188(4) 0.0237(4) 0.0321(5) 0.0009(3) -0.0039(4) -0.0021(4)
    N25 0.022(2) 0.0149(13) 0.026(2) -0.0064(14) -0.0042(16) -0.0020(15)
    C26 0.014(2) 0.0229(16) 0.030(2) -0.0051(19) 0.0006(16) -0.0032(19)
    C27 0.023(2) 0.0294(19) 0.036(3) 0.001(2) 0.004(2) -0.005(2)
    C28 0.039(3) 0.039(2) 0.025(2) -0.012(2) 0.0154(19) -0.003(2)
    C29 0.044(2) 0.0296(18) 0.0219(19) -0.0083(17) -0.0064(17) 0.0028(16)
    C30 0.0276(18) 0.0170(15) 0.0245(19) -0.0078(14) -0.0031(15) 0.0011(14)
    O31 0.027(2) 0.0212(15) 0.0157(19) -0.0011(10) 0.0056(16) 0.0035(10)
    S32 0.0226(5) 0.0258(4) 0.0404(5) -0.0033(4) -0.0080(4) 0.0061(4)
    C33 0.013(2) 0.0204(19) 0.018(2) -0.0027(14) 0.0012(18) 0.0048(16)
    N34 0.0184(15) 0.0208(15) 0.0177(15) -0.0004(11) 0.0012(12) 0.0011(12)
    C35 0.016(2) 0.0321(19) 0.029(3) 0.006(2) 0.0015(17) 0.005(2)
    C36 0.028(2) 0.025(2) 0.034(2) 0.0109(17) 0.0112(17) 0.0102(17)
    C37 0.0299(19) 0.0197(17) 0.031(2) 0.0030(16) 0.0082(16) 0.0029(15)
    C38 0.0214(18) 0.0237(18) 0.0247(19) -0.0026(14) 0.0021(16) 0.0014(15)
    O39 0.0208(14) 0.0211(14) 0.0372(16) -0.0042(11) -0.0021(13) 0.0015(11)
    S40 0.0160(4) 0.0168(4) 0.0338(5) -0.0014(3) -0.0001(4) 0.0036(4)
    S41 0.0157(4) 0.0201(4) 0.0226(4) -0.0007(3) 0.0008(3) 0.0012(4)
    C42 0.017(3) 0.0138(18) 0.017(3) 0.0040(13) 0.002(2) -0.0006(13)
    N43 0.0181(16) 0.0150(12) 0.0211(17) 0.0051(15) 0.0019(13) -0.0011(15)
    C44 0.0158(16) 0.0209(16) 0.0291(19) -0.0009(14) 0.0009(14) -0.0031(14)
    C45 0.0243(18) 0.0305(19) 0.026(2) 0.0017(15) -0.0063(15) -0.0036(16)
    C46 0.034(2) 0.0272(18) 0.0185(19) 0.004(2) 0.0053(16) -0.0049(17)
    C47 0.019(3) 0.024(3) 0.021(3) 0.0018(12) 0.005(2) 0.0008(13)
    O48 0.0208(14) 0.0218(10) 0.0183(15) -0.0017(13) 0.0060(11) 0.0025(14)
    O49 0.0188(11) 0.0225(12) 0.0399(14) 0.0010(10) 0.0010(10) 0.0065(11)
    O50 0.0181(11) 0.0247(12) 0.0343(13) 0.0037(10) -0.0003(10) -0.0038(11)
_geom_special_details
;
All e.s.d.'s (except the e.s.d. in the dihedral angle between two l.s. planes)
are estimated using the full covariance matrix. The cell e.s.d.'s are taken
into account individually in the estimation of e.s.d.'s in distances, angles
and torsion angles; correlations between e.s.d.'s in cell parameters are only
used when they are defined by crystal symmetry. An approximate (isotropic)
treatment of cell e.s.d.'s is used for estimating e.s.d.'s involving l.s.
planes.
;
loop_
    _geom_bond_atom_site_label_1
    _geom_bond_atom_site_label_2
    _geom_bond_site_symmetry_2
    _geom_bond_distance
    _geom_bond_publ_flag
    Na1 O31 . 2.328(4) ?
    Na1 O23 . 2.355(4) ?
    Na1 O50 . 2.373(3) ?
    Na1 O48 1_565 2.459(3) ?
    Na1 O7 . 2.495(3) ?
    Na1 S32 . 2.990(3) ?
    Na1 H50B . 2.6283 ?
    Na2 O23 . 2.332(4) ?
    Na2 O31 1_545 2.335(4) ?
    Na2 O49 . 2.404(3) ?
    Na2 O7 . 2.459(3) ?
    Na2 O48 . 2.473(3) ?
    Na2 S24 . 2.999(2) ?
    N1 O7 . 1.316(4) ?
    N1 C6 . 1.342(4) ?
    N1 C2 . 1.374(7) ?
    C2 C3 . 1.372(10) ?
    C2 S8 . 1.785(7) ?
    C3 C4 . 1.371(8) ?
    C3 H3 . 0.9500 ?
    C4 C5 . 1.382(5) ?
    C4 H4 . 0.9500 ?
    C5 C6 . 1.373(4) ?
    C5 H5 . 0.9500 ?
    C6 H6 . 0.9500 ?
    S8 S9 . 2.0536(11) ?
    S9 C10 . 1.758(5) ?
    C10 N11 . 1.367(6) ?
    C10 C15 . 1.383(5) ?
    N11 O16 . 1.320(4) ?
    N11 C12 . 1.347(5) ?
    C12 C13 . 1.380(6) ?
    C12 H12 . 0.9500 ?
    C13 C14 . 1.379(5) ?
    C13 H13 . 0.9500 ?
    C14 C15 . 1.396(5) ?
    C14 H14 . 0.9500 ?
    C15 H15 . 0.9500 ?
    N17 O23 . 1.339(7) ?
    N17 C22 . 1.378(6) ?
    N17 C18 . 1.378(5) ?
    C18 C19 . 1.405(4) ?
    C18 S24 . 1.716(3) ?
    C19 C20 . 1.375(6) ?
    C19 H19 . 0.9500 ?
    C20 C21 . 1.368(7) ?
    C20 H20 . 0.9500 ?
    C21 C22 . 1.366(8) ?
    C21 H21 . 0.9500 ?
    C22 H22 . 0.9500 ?
    N25 O31 . 1.321(7) ?
    N25 C26 . 1.345(6) ?
    N25 C30 . 1.387(6) ?
    C26 C27 . 1.360(7) ?
    C26 H26 . 0.9500 ?
    C27 C28 . 1.397(7) ?
    C27 H27 . 0.9500 ?
    C28 C29 . 1.358(6) ?
    C28 H28 . 0.9500 ?
    C29 C30 . 1.409(5) ?
    C29 H29 . 0.9500 ?
    C30 S32 . 1.712(4) ?
    O31 Na2 1_565 2.335(4) ?
    C33 N34 . 1.362(6) ?
    C33 C38 . 1.377(4) ?
    C33 S40 . 1.766(5) ?
    N34 O39 . 1.317(4) ?
    N34 C35 . 1.353(5) ?
    C35 C36 . 1.380(6) ?
    C35 H35 . 0.9500 ?
    C36 C37 . 1.384(5) ?
    C36 H36 . 0.9500 ?
    C37 C38 . 1.389(5) ?
    C37 H37 . 0.9500 ?
    C38 H38 . 0.9500 ?
    S40 S41 . 2.0521(11) ?
    S41 C42 . 1.750(7) ?
    C42 N43 . 1.348(7) ?
    C42 C47 . 1.386(10) ?
    N43 O48 . 1.332(4) ?
    N43 C44 . 1.358(4) ?
    C44 C45 . 1.365(4) ?
    C44 H44 . 0.9500 ?
    C45 C46 . 1.396(5) ?
    C45 H45 . 0.9500 ?
    C46 C47 . 1.380(8) ?
    C46 H46 . 0.9500 ?
    C47 H47 . 0.9500 ?
    O48 Na1 1_545 2.459(3) ?
    O49 H49A . 0.8987 ?
    O49 H49B . 0.8936 ?
    O50 H50A . 0.9220 ?
    O50 H50B . 0.8634 ?
loop_
    _geom_angle_atom_site_label_1
    _geom_angle_atom_site_label_2
    _geom_angle_atom_site_label_3
    _geom_angle_site_symmetry_1
    _geom_angle_site_symmetry_3
    _geom_angle
    _geom_angle_publ_flag
    O31 Na1 O23 . . 172.9(2) ?
    O31 Na1 O50 . . 94.98(15) ?
    O23 Na1 O50 . . 86.52(14) ?
    O31 Na1 O48 . 1_565 79.63(13) ?
    O23 Na1 O48 . 1_565 93.33(13) ?
    O50 Na1 O48 . 1_565 94.33(12) ?
    O31 Na1 O7 . . 106.45(14) ?
    O23 Na1 O7 . . 80.56(13) ?
    O50 Na1 O7 . . 87.02(11) ?
    O48 Na1 O7 1_565 . 173.66(15) ?
    O31 Na1 S32 . . 66.01(13) ?
    O23 Na1 S32 . . 114.50(14) ?
    O50 Na1 S32 . . 154.47(11) ?
    O48 Na1 S32 1_565 . 98.48(10) ?
    O7 Na1 S32 . . 82.68(10) ?
    O31 Na1 Na2 . . 148.47(11) ?
    O23 Na1 Na2 . . 38.50(10) ?
    O50 Na1 Na2 . . 86.09(7) ?
    O48 Na1 Na2 1_565 . 131.80(9) ?
    O7 Na1 Na2 . . 42.06(9) ?
    S32 Na1 Na2 . . 101.31(5) ?
    O31 Na1 Na2 . 1_565 37.85(11) ?
    O23 Na1 Na2 . 1_565 135.08(11) ?
    O50 Na1 Na2 . 1_565 96.66(7) ?
    O48 Na1 Na2 1_565 1_565 41.79(8) ?
    O7 Na1 Na2 . 1_565 144.23(9) ?
    S32 Na1 Na2 . 1_565 78.91(4) ?
    Na2 Na1 Na2 . 1_565 173.05(4) ?
    O31 Na1 H50B . . 113.5 ?
    O23 Na1 H50B . . 68.7 ?
    O50 Na1 H50B . . 19.0 ?
    O48 Na1 H50B 1_565 . 101.5 ?
    O7 Na1 H50B . . 77.9 ?
    S32 Na1 H50B . . 159.6 ?
    Na2 Na1 H50B . . 68.1 ?
    Na2 Na1 H50B 1_565 . 113.8 ?
    O23 Na2 O31 . 1_545 173.9(2) ?
    O23 Na2 O49 . . 96.71(16) ?
    O31 Na2 O49 1_545 . 86.74(14) ?
    O23 Na2 O7 . . 81.77(13) ?
    O31 Na2 O7 1_545 . 93.04(13) ?
    O49 Na2 O7 . . 94.09(12) ?
    O23 Na2 O48 . . 105.84(14) ?
    O31 Na2 O48 1_545 . 79.21(13) ?
    O49 Na2 O48 . . 87.67(11) ?
    O7 Na2 O48 . . 171.96(15) ?
    O23 Na2 S24 . . 66.19(13) ?
    O31 Na2 S24 1_545 . 111.71(14) ?
    O49 Na2 S24 . . 157.31(10) ?
    O7 Na2 S24 . . 97.82(10) ?
    O48 Na2 S24 . . 83.23(10) ?
    O23 Na2 Na1 . . 38.96(11) ?
    O31 Na2 Na1 1_545 . 135.80(10) ?
    O49 Na2 Na1 . . 96.87(8) ?
    O7 Na2 Na1 . . 42.81(8) ?
    O48 Na2 Na1 . . 144.76(9) ?
    S24 Na2 Na1 . . 79.32(4) ?
    O23 Na2 Na1 . 1_545 147.27(11) ?
    O31 Na2 Na1 1_545 1_545 37.72(10) ?
    O49 Na2 Na1 . 1_545 85.78(7) ?
    O7 Na2 Na1 . 1_545 130.75(9) ?
    O48 Na2 Na1 . 1_545 41.50(8) ?
    S24 Na2 Na1 . 1_545 100.67(5) ?
    Na1 Na2 Na1 . 1_545 173.05(4) ?
    O7 N1 C6 . . 122.1(3) ?
    O7 N1 C2 . . 117.8(4) ?
    C6 N1 C2 . . 120.1(4) ?
    C3 C2 N1 . . 121.2(5) ?
    C3 C2 S8 . . 130.7(5) ?
    N1 C2 S8 . . 108.0(4) ?
    C4 C3 C2 . . 118.4(5) ?
    C4 C3 H3 . . 120.8 ?
    C2 C3 H3 . . 120.8 ?
    C3 C4 C5 . . 120.2(4) ?
    C3 C4 H4 . . 119.9 ?
    C5 C4 H4 . . 119.9 ?
    C6 C5 C4 . . 120.0(3) ?
    C6 C5 H5 . . 120.0 ?
    C4 C5 H5 . . 120.0 ?
    N1 C6 C5 . . 120.1(3) ?
    N1 C6 H6 . . 119.9 ?
    C5 C6 H6 . . 119.9 ?
    N1 O7 Na2 . . 125.9(2) ?
    N1 O7 Na1 . . 123.6(2) ?
    Na2 O7 Na1 . . 95.13(14) ?
    C2 S8 S9 . . 101.8(2) ?
    C10 S9 S8 . . 101.62(18) ?
    N11 C10 C15 . . 119.3(4) ?
    N11 C10 S9 . . 111.9(3) ?
    C15 C10 S9 . . 128.7(4) ?
    O16 N11 C12 . . 122.6(3) ?
    O16 N11 C10 . . 116.7(3) ?
    C12 N11 C10 . . 120.7(3) ?
    N11 C12 C13 . . 121.1(4) ?
    N11 C12 H12 . . 119.5 ?
    C13 C12 H12 . . 119.5 ?
    C14 C13 C12 . . 119.4(4) ?
    C14 C13 H13 . . 120.3 ?
    C12 C13 H13 . . 120.3 ?
    C13 C14 C15 . . 119.1(3) ?
    C13 C14 H14 . . 120.5 ?
    C15 C14 H14 . . 120.5 ?
    C10 C15 C14 . . 120.0(4) ?
    C10 C15 H15 . . 120.0 ?
    C14 C15 H15 . . 120.0 ?
    O23 N17 C22 . . 116.8(4) ?
    O23 N17 C18 . . 121.8(4) ?
    C22 N17 C18 . . 121.4(4) ?
    N17 C18 C19 . . 116.5(3) ?
    N17 C18 S24 . . 120.1(3) ?
    C19 C18 S24 . . 123.4(3) ?
    C20 C19 C18 . . 122.2(3) ?
    C20 C19 H19 . . 118.9 ?
    C18 C19 H19 . . 118.9 ?
    C21 C20 C19 . . 119.2(4) ?
    C21 C20 H20 . . 120.4 ?
    C19 C20 H20 . . 120.4 ?
    C22 C21 C20 . . 120.0(5) ?
    C22 C21 H21 . . 120.0 ?
    C20 C21 H21 . . 120.0 ?
    C21 C22 N17 . . 120.7(5) ?
    C21 C22 H22 . . 119.7 ?
    N17 C22 H22 . . 119.7 ?
    N17 O23 Na2 . . 117.2(2) ?
    N17 O23 Na1 . . 128.6(3) ?
    Na2 O23 Na1 . . 102.53(19) ?
    C18 S24 Na2 . . 90.25(11) ?
    O31 N25 C26 . . 117.9(4) ?
    O31 N25 C30 . . 120.2(4) ?
    C26 N25 C30 . . 121.9(5) ?
    N25 C26 C27 . . 122.3(5) ?
    N25 C26 H26 . . 118.9 ?
    C27 C26 H26 . . 118.9 ?
    C26 C27 C28 . . 118.5(5) ?
    C26 C27 H27 . . 120.8 ?
    C28 C27 H27 . . 120.8 ?
    C29 C28 C27 . . 118.8(4) ?
    C29 C28 H28 . . 120.6 ?
    C27 C28 H28 . . 120.6 ?
    C28 C29 C30 . . 123.2(4) ?
    C28 C29 H29 . . 118.4 ?
    C30 C29 H29 . . 118.4 ?
    N25 C30 C29 . . 115.2(3) ?
    N25 C30 S32 . . 120.9(3) ?
    C29 C30 S32 . . 123.9(3) ?
    N25 O31 Na1 . . 117.6(2) ?
    N25 O31 Na2 . 1_565 127.9(2) ?
    Na1 O31 Na2 . 1_565 104.43(19) ?
    C30 S32 Na1 . . 90.28(12) ?
    N34 C33 C38 . . 120.2(4) ?
    N34 C33 S40 . . 111.6(3) ?
    C38 C33 S40 . . 128.2(4) ?
    O39 N34 C35 . . 121.9(3) ?
    O39 N34 C33 . . 117.5(3) ?
    C35 N34 C33 . . 120.6(3) ?
    N34 C35 C36 . . 120.0(4) ?
    N34 C35 H35 . . 120.0 ?
    C36 C35 H35 . . 120.0 ?
    C35 C36 C37 . . 120.7(4) ?
    C35 C36 H36 . . 119.6 ?
    C37 C36 H36 . . 119.6 ?
    C36 C37 C38 . . 118.1(4) ?
    C36 C37 H37 . . 121.0 ?
    C38 C37 H37 . . 121.0 ?
    C33 C38 C37 . . 120.3(4) ?
    C33 C38 H38 . . 119.8 ?
    C37 C38 H38 . . 119.8 ?
    C33 S40 S41 . . 102.27(16) ?
    C42 S41 S40 . . 102.9(2) ?
    N43 C42 C47 . . 119.3(5) ?
    N43 C42 S41 . . 110.1(4) ?
    C47 C42 S41 . . 130.5(5) ?
    O48 N43 C42 . . 116.6(4) ?
    O48 N43 C44 . . 121.1(3) ?
    C42 N43 C44 . . 122.3(4) ?
    N43 C44 C45 . . 119.4(3) ?
    N43 C44 H44 . . 120.3 ?
    C45 C44 H44 . . 120.3 ?
    C44 C45 C46 . . 119.9(3) ?
    C44 C45 H45 . . 120.1 ?
    C46 C45 H45 . . 120.1 ?
    C47 C46 C45 . . 119.4(4) ?
    C47 C46 H46 . . 120.3 ?
    C45 C46 H46 . . 120.3 ?
    C46 C47 C42 . . 119.6(5) ?
    C46 C47 H47 . . 120.2 ?
    C42 C47 H47 . . 120.2 ?
    N43 O48 Na1 . 1_545 123.8(2) ?
    N43 O48 Na2 . . 124.4(2) ?
    Na1 O48 Na2 1_545 . 96.72(14) ?
    Na2 O49 H49A . . 118.6 ?
    Na2 O49 H49B . . 98.2 ?
    H49A O49 H49B . . 94.4 ?
    Na1 O50 H50A . . 128.3 ?
    Na1 O50 H50B . . 97.4 ?
    H50A O50 H50B . . 112.6 ?
loop_
    _geom_torsion_atom_site_label_1
    _geom_torsion_atom_site_label_2
    _geom_torsion_atom_site_label_3
    _geom_torsion_atom_site_label_4
    _geom_torsion_site_symmetry_1
    _geom_torsion_site_symmetry_2
    _geom_torsion_site_symmetry_3
    _geom_torsion_site_symmetry_4
    _geom_torsion
    _geom_torsion_publ_flag
    O31 Na1 Na2 O23 . . . . -177.5(4) ?
    O50 Na1 Na2 O23 . . . . 89.3(2) ?
    O48 Na1 Na2 O23 1_565 . . . -3.0(2) ?
    O7 Na1 Na2 O23 . . . . 179.2(3) ?
    S32 Na1 Na2 O23 . . . . -115.3(2) ?
    O31 Na1 Na2 O31 . . . 1_545 7.08(14) ?
    O23 Na1 Na2 O31 . . . 1_545 -175.4(4) ?
    O50 Na1 Na2 O31 . . . 1_545 -86.1(2) ?
    O48 Na1 Na2 O31 1_565 . . 1_545 -178.4(2) ?
    O7 Na1 Na2 O31 . . . 1_545 3.8(2) ?
    S32 Na1 Na2 O31 . . . 1_545 69.24(19) ?
    O31 Na1 Na2 O49 . . . . -85.3(3) ?
    O23 Na1 Na2 O49 . . . . 92.2(2) ?
    O50 Na1 Na2 O49 . . . . -178.48(13) ?
    O48 Na1 Na2 O49 1_565 . . . 89.20(15) ?
    O7 Na1 Na2 O49 . . . . -88.60(15) ?
    S32 Na1 Na2 O49 . . . . -23.15(7) ?
    O31 Na1 Na2 O7 . . . . 3.3(3) ?
    O23 Na1 Na2 O7 . . . . -179.2(3) ?
    O50 Na1 Na2 O7 . . . . -89.89(15) ?
    O48 Na1 Na2 O7 1_565 . . . 177.8(3) ?
    S32 Na1 Na2 O7 . . . . 65.44(13) ?
    O31 Na1 Na2 O48 . . . . 179.0(3) ?
    O23 Na1 Na2 O48 . . . . -3.5(2) ?
    O50 Na1 Na2 O48 . . . . 85.81(18) ?
    O48 Na1 Na2 O48 1_565 . . . -6.51(11) ?
    O7 Na1 Na2 O48 . . . . 175.7(3) ?
    S32 Na1 Na2 O48 . . . . -118.86(18) ?
    O31 Na1 Na2 S24 . . . . 117.3(3) ?
    O23 Na1 Na2 S24 . . . . -65.2(2) ?
    O50 Na1 Na2 S24 . . . . 24.16(7) ?
    O48 Na1 Na2 S24 1_565 . . . -68.16(13) ?
    O7 Na1 Na2 S24 . . . . 114.04(15) ?
    S32 Na1 Na2 S24 . . . . 179.49(8) ?
    O7 N1 C2 C3 . . . . 178.7(4) ?
    C6 N1 C2 C3 . . . . -1.6(6) ?
    O7 N1 C2 S8 . . . . -2.2(4) ?
    C6 N1 C2 S8 . . . . 177.5(3) ?
    N1 C2 C3 C4 . . . . 0.8(6) ?
    S8 C2 C3 C4 . . . . -178.0(3) ?
    C2 C3 C4 C5 . . . . -0.1(6) ?
    C3 C4 C5 C6 . . . . 0.0(6) ?
    O7 N1 C6 C5 . . . . -178.8(3) ?
    C2 N1 C6 C5 . . . . 1.5(5) ?
    C4 C5 C6 N1 . . . . -0.7(5) ?
    C6 N1 O7 Na2 . . . . 37.1(5) ?
    C2 N1 O7 Na2 . . . . -143.2(3) ?
    C6 N1 O7 Na1 . . . . -90.7(4) ?
    C2 N1 O7 Na1 . . . . 89.0(4) ?
    O23 Na2 O7 N1 . . . . -139.2(3) ?
    O31 Na2 O7 N1 1_545 . . . 44.0(3) ?
    O49 Na2 O7 N1 . . . . -43.0(3) ?
    S24 Na2 O7 N1 . . . . 156.4(3) ?
    Na1 Na2 O7 N1 . . . . -138.7(3) ?
    Na1 Na2 O7 N1 1_545 . . . 45.0(3) ?
    O23 Na2 O7 Na1 . . . . -0.50(16) ?
    O31 Na2 O7 Na1 1_545 . . . -177.35(15) ?
    O49 Na2 O7 Na1 . . . . 95.70(12) ?
    S24 Na2 O7 Na1 . . . . -64.94(12) ?
    Na1 Na2 O7 Na1 1_545 . . . -176.35(6) ?
    O31 Na1 O7 N1 . . . . -38.2(3) ?
    O23 Na1 O7 N1 . . . . 140.5(3) ?
    O50 Na1 O7 N1 . . . . -132.5(3) ?
    S32 Na1 O7 N1 . . . . 24.1(3) ?
    Na2 Na1 O7 N1 . . . . 140.0(3) ?
    Na2 Na1 O7 N1 1_565 . . . -35.2(4) ?
    O31 Na1 O7 Na2 . . . . -178.21(15) ?
    O23 Na1 O7 Na2 . . . . 0.50(16) ?
    O50 Na1 O7 Na2 . . . . 87.46(13) ?
    S32 Na1 O7 Na2 . . . . -115.94(10) ?
    Na2 Na1 O7 Na2 1_565 . . . -175.27(8) ?
    C3 C2 S8 S9 . . . . 4.4(4) ?
    N1 C2 S8 S9 . . . . -174.6(2) ?
    C2 S8 S9 C10 . . . . -91.6(2) ?
    S8 S9 C10 N11 . . . . -159.6(3) ?
    S8 S9 C10 C15 . . . . 24.0(5) ?
    C15 C10 N11 O16 . . . . 173.5(4) ?
    S9 C10 N11 O16 . . . . -3.3(5) ?
    C15 C10 N11 C12 . . . . -7.2(7) ?
    S9 C10 N11 C12 . . . . 176.0(3) ?
    O16 N11 C12 C13 . . . . -176.1(4) ?
    C10 N11 C12 C13 . . . . 4.7(7) ?
    N11 C12 C13 C14 . . . . 0.4(6) ?
    C12 C13 C14 C15 . . . . -2.7(5) ?
    N11 C10 C15 C14 . . . . 4.9(7) ?
    S9 C10 C15 C14 . . . . -178.9(4) ?
    C13 C14 C15 C10 . . . . 0.0(5) ?
    O23 N17 C18 C19 . . . . -178.6(3) ?
    C22 N17 C18 C19 . . . . -1.6(5) ?
    O23 N17 C18 S24 . . . . 1.3(5) ?
    C22 N17 C18 S24 . . . . 178.3(3) ?
    N17 C18 C19 C20 . . . . 1.6(5) ?
    S24 C18 C19 C20 . . . . -178.2(3) ?
    C18 C19 C20 C21 . . . . -1.4(6) ?
    C19 C20 C21 C22 . . . . 1.0(6) ?
    C20 C21 C22 N17 . . . . -1.0(6) ?
    O23 N17 C22 C21 . . . . 178.5(4) ?
    C18 N17 C22 C21 . . . . 1.4(6) ?
    C22 N17 O23 Na2 . . . . -133.1(3) ?
    C18 N17 O23 Na2 . . . . 44.0(5) ?
    C22 N17 O23 Na1 . . . . 90.6(5) ?
    C18 N17 O23 Na1 . . . . -92.3(4) ?
    O49 Na2 O23 N17 . . . . 120.9(3) ?
    O7 Na2 O23 N17 . . . . -145.9(4) ?
    O48 Na2 O23 N17 . . . . 31.4(4) ?
    S24 Na2 O23 N17 . . . . -43.5(3) ?
    Na1 Na2 O23 N17 . . . . -146.4(5) ?
    Na1 Na2 O23 N17 1_545 . . . 28.3(5) ?
    O49 Na2 O23 Na1 . . . . -92.64(17) ?
    O7 Na2 O23 Na1 . . . . 0.54(18) ?
    O48 Na2 O23 Na1 . . . . 177.89(15) ?
    S24 Na2 O23 Na1 . . . . 102.91(17) ?
    Na1 Na2 O23 Na1 1_545 . . . 174.73(9) ?
    O50 Na1 O23 N17 . . . . 52.9(4) ?
    O48 Na1 O23 N17 1_565 . . . -41.2(4) ?
    O7 Na1 O23 N17 . . . . 140.5(4) ?
    S32 Na1 O23 N17 . . . . -142.1(4) ?
    Na2 Na1 O23 N17 . . . . 141.0(5) ?
    Na2 Na1 O23 N17 1_565 . . . -43.0(5) ?
    O50 Na1 O23 Na2 . . . . -88.09(17) ?
    O48 Na1 O23 Na2 1_565 . . . 177.77(17) ?
    O7 Na1 O23 Na2 . . . . -0.54(18) ?
    S32 Na1 O23 Na2 . . . . 76.89(19) ?
    Na2 Na1 O23 Na2 1_565 . . . 175.96(7) ?
    N17 C18 S24 Na2 . . . . -30.1(3) ?
    C19 C18 S24 Na2 . . . . 149.7(3) ?
    O23 Na2 S24 C18 . . . . 33.22(15) ?
    O31 Na2 S24 C18 1_545 . . . -152.94(15) ?
    O49 Na2 S24 C18 . . . . -10.4(3) ?
    O7 Na2 S24 C18 . . . . 110.60(14) ?
    O48 Na2 S24 C18 . . . . -77.44(13) ?
    Na1 Na2 S24 C18 . . . . 71.81(11) ?
    Na1 Na2 S24 C18 1_545 . . . -115.26(11) ?
    O31 N25 C26 C27 . . . . 178.8(4) ?
    C30 N25 C26 C27 . . . . -0.9(6) ?
    N25 C26 C27 C28 . . . . 1.4(7) ?
    C26 C27 C28 C29 . . . . 0.1(7) ?
    C27 C28 C29 C30 . . . . -2.1(6) ?
    O31 N25 C30 C29 . . . . 179.3(3) ?
    C26 N25 C30 C29 . . . . -0.9(5) ?
    O31 N25 C30 S32 . . . . -2.2(5) ?
    C26 N25 C30 S32 . . . . 177.6(3) ?
    C28 C29 C30 N25 . . . . 2.4(5) ?
    C28 C29 C30 S32 . . . . -176.0(3) ?
    C26 N25 O31 Na1 . . . . -132.8(3) ?
    C30 N25 O31 Na1 . . . . 47.0(5) ?
    C26 N25 O31 Na2 . . . 1_565 87.3(5) ?
    C30 N25 O31 Na2 . . . 1_565 -92.9(4) ?
    O50 Na1 O31 N25 . . . . 117.2(4) ?
    O48 Na1 O31 N25 1_565 . . . -149.3(4) ?
    O7 Na1 O31 N25 . . . . 28.9(4) ?
    S32 Na1 O31 N25 . . . . -45.1(3) ?
    Na2 Na1 O31 N25 . . . . 26.6(5) ?
    Na2 Na1 O31 N25 1_565 . . . -148.3(5) ?
    O50 Na1 O31 Na2 . . . 1_565 -94.44(18) ?
    O48 Na1 O31 Na2 1_565 . . 1_565 -0.94(18) ?
    O7 Na1 O31 Na2 . . . 1_565 177.20(15) ?
    S32 Na1 O31 Na2 . . . 1_565 103.27(18) ?
    Na2 Na1 O31 Na2 . . . 1_565 174.91(10) ?
    N25 C30 S32 Na1 . . . . -28.0(3) ?
    C29 C30 S32 Na1 . . . . 150.4(3) ?
    O31 Na1 S32 C30 . . . . 32.34(16) ?
    O23 Na1 S32 C30 . . . . -155.44(16) ?
    O50 Na1 S32 C30 . . . . -12.3(2) ?
    O48 Na1 S32 C30 1_565 . . . 106.95(14) ?
    O7 Na1 S32 C30 . . . . -79.35(13) ?
    Na2 Na1 S32 C30 . . . . -117.25(11) ?
    Na2 Na1 S32 C30 1_565 . . . 69.83(11) ?
    C38 C33 N34 O39 . . . . 175.1(4) ?
    S40 C33 N34 O39 . . . . -5.8(5) ?
    C38 C33 N34 C35 . . . . -3.7(7) ?
    S40 C33 N34 C35 . . . . 175.5(3) ?
    O39 N34 C35 C36 . . . . -175.5(4) ?
    C33 N34 C35 C36 . . . . 3.2(6) ?
    N34 C35 C36 C37 . . . . -0.6(6) ?
    C35 C36 C37 C38 . . . . -1.6(6) ?
    N34 C33 C38 C37 . . . . 1.4(7) ?
    S40 C33 C38 C37 . . . . -177.6(4) ?
    C36 C37 C38 C33 . . . . 1.1(6) ?
    N34 C33 S40 S41 . . . . -155.9(3) ?
    C38 C33 S40 S41 . . . . 23.2(5) ?
    C33 S40 S41 C42 . . . . -89.8(2) ?
    S40 S41 C42 N43 . . . . -173.9(2) ?
    S40 S41 C42 C47 . . . . 5.9(4) ?
    C47 C42 N43 O48 . . . . 177.9(3) ?
    S41 C42 N43 O48 . . . . -2.2(4) ?
    C47 C42 N43 C44 . . . . -3.2(5) ?
    S41 C42 N43 C44 . . . . 176.7(3) ?
    O48 N43 C44 C45 . . . . -179.3(3) ?
    C42 N43 C44 C45 . . . . 1.8(5) ?
    N43 C44 C45 C46 . . . . 0.7(5) ?
    C44 C45 C46 C47 . . . . -1.8(5) ?
    C45 C46 C47 C42 . . . . 0.4(6) ?
    N43 C42 C47 C46 . . . . 2.0(5) ?
    S41 C42 C47 C46 . . . . -177.9(3) ?
    C42 N43 O48 Na1 . . . 1_545 -141.7(3) ?
    C44 N43 O48 Na1 . . . 1_545 39.4(4) ?
    C42 N43 O48 Na2 . . . . 89.4(4) ?
    C44 N43 O48 Na2 . . . . -89.6(4) ?
    O23 Na2 O48 N43 . . . . -38.0(3) ?
    O31 Na2 O48 N43 1_545 . . . 138.5(3) ?
    O49 Na2 O48 N43 . . . . -134.3(3) ?
    S24 Na2 O48 N43 . . . . 24.8(3) ?
    Na1 Na2 O48 N43 . . . . -35.7(4) ?
    Na1 Na2 O48 N43 1_545 . . . 139.4(3) ?
    O23 Na2 O48 Na1 . . . 1_545 -177.42(15) ?
    O31 Na2 O48 Na1 1_545 . . 1_545 -0.86(16) ?
    O49 Na2 O48 Na1 . . . 1_545 86.26(13) ?
    S24 Na2 O48 Na1 . . . 1_545 -114.56(11) ?
    Na1 Na2 O48 Na1 . . . 1_545 -175.12(8) ?
loop_
    _geom_hbond_atom_site_label_D
    _geom_hbond_atom_site_label_H
    _geom_hbond_atom_site_label_A
    _geom_hbond_site_symmetry_A
    _geom_hbond_distance_DH
    _geom_hbond_distance_HA
    _geom_hbond_distance_DA
    _geom_hbond_angle_DHA
    O49 H49A O16 4_565 0.90 1.91 2.784(3) 165
    O49 H49A N11 4_565 0.90 2.67 3.417(3) 141
    O49 H49B S32 1_545 0.89 2.37 3.198(2) 154
    O50 H50A O39 4_465 0.92 1.88 2.798(3) 177
    O50 H50A N34 4_465 0.92 2.62 3.455(3) 151
    O50 H50B S24 . 0.86 2.33 3.193(2) 174
    C29 H29 Cg1 3_665 0.95 2.89 3.618(4) 134
