# Supplementary material for: catena-Poly[[aqua­sodium(I)]-μ-[2,2′-(disulfanedi­yl)bis­(pyridine N-oxide)]-μ-(pyridine-2-thiol­ato 1-oxide)]
Source: Acta Crystallogr Sect E Struct Rep Online. 2010 Jan 13;66(Pt 2):m142–3. doi: 10.1107/S1600536810000073 (PMC2979839; doi:10.1107/S1600536810000073)
Supplement: Supplementary file 2 [file e-66-0m142-Isup2.hkl]

# 
# h,k,l, Fc-squared, Fo-squared, sigma(Fo-squared) and status flag 
# 
data_I
_shelx_title ' stp in P ca21' 
_shelx_refln_list_code          4 
_shelx_F_calc_maximum      385.89 
_exptl_crystal_F_000      1728.00 
_reflns_d_resolution_high  0.7569 
 
loop_ 
 _symmetry_equiv_pos_as_xyz 
 'x, y, z' 
 '-x, -y, z+1/2' 
 '-x+1/2, y, z+1/2' 
 'x+1/2, -y, z' 
 
_cell_length_a    24.8290 
_cell_length_b     7.3290 
_cell_length_c    19.1378 
_cell_angle_alpha  90.000 
_cell_angle_beta   90.000 
_cell_angle_gamma  90.000 
 
_shelx_F_squared_multiplier     1.000 
 
loop_ 
 _refln_index_h 
 _refln_index_k 
 _refln_index_l 
 _refln_F_squared_calc 
 _refln_F_squared_meas 
 _refln_F_squared_sigma 
 _refln_observed_status 
   2   0 -25      188.54      360.43    155.43 o 
   4   0 -25      101.74       40.72    132.64 o 
   1   1 -25      175.66      209.67    105.03 o 
   2   1 -25       34.01       56.09     97.63 o 
   3   1 -25       39.46      161.25    148.71 o 
   0   0 -24      604.53      472.88    211.07 o 
   2   0 -24      842.18      821.37    173.19 o 
   4   0 -24      801.45      940.21    174.26 o 
   6   0 -24      108.13      232.90    137.97 o 
   8   0 -24       81.21        7.57    136.36 o 
  10   0 -24     1787.35     2210.36    225.35 o 
   0   1 -24     1100.04     1148.00    183.49 o 
   1   1 -24       68.53       72.30     89.98 o 
   2   1 -24       99.91       55.98     93.59 o 
   3   1 -24      135.04      191.15     96.06 o 
   4   1 -24       81.22       63.61     91.54 o 
   5   1 -24       38.44       -8.52     86.51 o 
   6   1 -24       43.64       25.95     90.49 o 
   7   1 -24      218.32      252.92    101.75 o 
   8   1 -24      225.64      232.30    119.97 o 
   9   1 -24      109.31      202.39    114.46 o 
   0   2 -24       89.67      128.38    135.67 o 
   1   2 -24      250.01      355.41    101.44 o 
   2   2 -24       35.67       93.54     91.87 o 
   3   2 -24      522.84      400.05    107.60 o 
   4   2 -24       41.39       93.08     93.47 o 
   5   2 -24      230.22      180.37    116.83 o 
   6   2 -24      267.27      407.44    126.34 o 
   7   2 -24       39.76       42.92    113.76 o 
   0   3 -24      185.00      171.60    212.92 o 
   2   0 -23      614.70      790.85    161.29 o 
   4   0 -23     2140.13     2408.25    216.70 o 
   6   0 -23      371.92      228.43    135.79 o 
   8   0 -23      215.12      297.11    141.54 o 
  10   0 -23     1296.63     1721.00    229.92 o 
  12   0 -23     1834.45     1862.27    210.33 o 
   1   1 -23      258.75      355.13     99.36 o 
   2   1 -23       15.63       29.10     84.01 o 
   3   1 -23       70.02      125.93     89.94 o 
   4   1 -23       88.81       70.06     89.44 o 
   5   1 -23      218.24      223.58     95.35 o 
   6   1 -23       79.07      292.07     96.97 o 
   7   1 -23      611.36      672.02    111.55 o 
   8   1 -23      600.84      688.50    113.00 o 
   9   1 -23      116.48      208.13    111.82 o 
  10   1 -23       21.66       32.85    104.59 o 
  11   1 -23      391.00      427.78    127.51 o 
  12   1 -23       50.38       95.38    109.94 o 
  13   1 -23      109.75      219.89    120.55 o 
   1   2 -23      364.25      514.77    104.89 o 
   2   2 -23      124.79      195.18     93.47 o 
   3   2 -23      288.16      329.14     97.57 o 
   4   2 -23      128.12      212.36     91.55 o 
   5   2 -23      120.99      103.21     88.59 o 
   6   2 -23       68.71       38.95    103.73 o 
   7   2 -23      109.51      317.22    118.44 o 
   8   2 -23     1429.50     1540.59    167.38 o 
   9   2 -23      460.28      623.75    134.03 o 
  10   2 -23      103.88      168.54    114.62 o 
  11   2 -23       18.92        4.17    107.80 o 
   1   3 -23      303.19      431.29    103.53 o 
   2   3 -23      369.89      407.32    103.55 o 
   3   3 -23      535.90      501.85    131.39 o 
   4   3 -23      268.01      289.45    119.25 o 
   5   3 -23      148.87      275.33    117.60 o 
   6   3 -23      181.63      255.35    120.34 o 
   7   3 -23      119.12      217.44    119.93 o 
   8   3 -23      159.88      190.00    117.43 o 
   0   0 -22     1214.28     1277.33    251.62 o 
   2   0 -22     1524.76     1461.22    181.52 o 
   4   0 -22     2829.91     2992.10    224.09 o 
   6   0 -22      239.54      193.40    128.77 o 
   8   0 -22        6.93       27.82    118.30 o 
  10   0 -22      131.90      199.47    129.01 o 
  12   0 -22       26.42       74.04    121.96 o 
  14   0 -22      239.79      472.71    223.31 o 
  16   0 -22      247.41      262.51    203.84 o 
   0   1 -22       48.47      167.39    122.13 o 
   1   1 -22     1162.16     1276.95    123.21 o 
   2   1 -22       11.76      125.43     83.58 o 
   3   1 -22       22.15       21.91     82.46 o 
   4   1 -22      311.00      279.49     94.35 o 
   5   1 -22      133.27      149.71     86.52 o 
   6   1 -22       13.17       98.71     85.83 o 
   7   1 -22      423.58      536.67    102.72 o 
   8   1 -22       26.03       59.22     84.49 o 
   9   1 -22       14.55        7.18     83.11 o 
  10   1 -22        1.22        2.09     94.54 o 
  11   1 -22       69.77      132.68    106.16 o 
  12   1 -22       93.97       -0.71    102.72 o 
  13   1 -22       65.52      120.01    108.36 o 
  14   1 -22        1.35      102.85    111.02 o 
  15   1 -22      478.76      584.62    136.23 o 
   0   2 -22     1236.55     1475.23    278.21 o 
   1   2 -22      228.21      467.81     98.63 o 
   2   2 -22      277.66      337.19     94.54 o 
   3   2 -22       86.46      109.80     84.44 o 
   4   2 -22       86.45      119.21     85.68 o 
   5   2 -22      121.91      183.83     86.17 o 
   6   2 -22      120.75      121.48     83.98 o 
   7   2 -22       90.42      102.75    103.32 o 
   8   2 -22       20.80        6.56     98.09 o 
   9   2 -22     1377.72     1649.74    165.27 o 
  10   2 -22      232.67      275.64    115.88 o 
  11   2 -22       24.03       -7.85    104.99 o 
  12   2 -22      149.95       94.69    107.24 o 
  13   2 -22       35.38       67.20    107.62 o 
  14   2 -22       11.95      122.29    110.50 o 
   0   3 -22      196.09      304.63    130.91 o 
   1   3 -22      318.88      442.01     99.31 o 
   2   3 -22       68.44      166.98     87.65 o 
   3   3 -22     1188.35     1125.44    131.87 o 
   4   3 -22      287.16      386.20    116.33 o 
   5   3 -22       83.98      151.54    103.82 o 
   6   3 -22      326.63      364.59    118.89 o 
   7   3 -22      111.83      138.23    112.00 o 
   8   3 -22        7.03       41.22    104.22 o 
   9   3 -22       18.40      -26.49    105.26 o 
  10   3 -22      255.59       88.28    114.39 o 
  11   3 -22       39.84       90.10    111.04 o 
  12   3 -22       28.20       22.30    109.32 o 
   0   4 -22      425.22      574.83    153.37 o 
   1   4 -22       36.05      108.21    107.66 o 
   2   4 -22      252.38      169.05    112.74 o 
   3   4 -22       23.28       12.82    104.08 o 
   4   4 -22      515.60      507.00    129.50 o 
   5   4 -22     1013.94     1092.46    152.80 o 
   6   4 -22      329.03      270.70    120.32 o 
   7   4 -22      142.24      139.37    114.49 o 
   8   4 -22      130.53      129.59    113.37 o 
   2   0 -21      285.29      384.95    130.41 o 
   4   0 -21      907.98     1138.72    163.89 o 
   6   0 -21      121.88       73.41    114.10 o 
   8   0 -21      156.87      282.78    126.58 o 
  10   0 -21       21.18       64.18    110.88 o 
  12   0 -21     1271.01     1343.38    175.09 o 
  14   0 -21      277.12      419.76    208.35 o 
  16   0 -21        4.30      -80.79    162.86 o 
  18   0 -21      783.06      706.24    252.22 o 
   1   1 -21      936.80      981.70    111.82 o 
   2   1 -21       32.75       40.05     77.23 o 
   3   1 -21       46.36       66.76     78.02 o 
   4   1 -21      105.58       91.90     80.92 o 
   5   1 -21      219.18      205.28     87.42 o 
   6   1 -21      568.50      719.67    103.15 o 
   7   1 -21     1067.76     1173.66    115.70 o 
   8   1 -21      156.86       91.58     80.86 o 
   9   1 -21      322.98      446.94     95.96 o 
  10   1 -21      723.88      730.21    102.85 o 
  11   1 -21       32.92      108.80     97.82 o 
  12   1 -21       88.77       81.59     98.60 o 
  13   1 -21      288.22      360.25    115.97 o 
  14   1 -21     1513.86     1765.41    165.60 o 
  15   1 -21      326.19      365.23    116.64 o 
  16   1 -21       61.19      112.73    105.86 o 
  17   1 -21      101.11       73.98    129.61 o 
   1   2 -21      127.85      134.03     81.48 o 
   2   2 -21      193.61      311.11     89.73 o 
   3   2 -21       88.79       44.35     77.06 o 
   4   2 -21       56.72      116.07     79.06 o 
   5   2 -21      195.11      231.07     85.35 o 
   6   2 -21       30.11       86.85     78.88 o 
   7   2 -21       77.08      131.45     81.36 o 
   8   2 -21      253.63      336.47    110.46 o 
   9   2 -21     1128.87     1154.93    144.38 o 
  10   2 -21      701.95      795.86    131.95 o 
  11   2 -21      301.11      276.65    113.09 o 
  12   2 -21      227.45      309.57    114.03 o 
  13   2 -21       93.86      102.16    100.41 o 
  14   2 -21      623.15      560.07    128.30 o 
  15   2 -21      469.43      577.24    133.77 o 
  16   2 -21       37.67      156.89    113.17 o 
   1   3 -21       40.58       68.30     77.98 o 
   2   3 -21      136.21      266.06     88.92 o 
   3   3 -21     1148.74     1248.16    119.34 o 
   4   3 -21       88.18      176.73     85.92 o 
   5   3 -21       59.09      -17.58     93.99 o 
   6   3 -21       33.80       62.22     97.75 o 
   7   3 -21      177.35      175.15    105.72 o 
   8   3 -21       50.79       59.93     99.58 o 
   9   3 -21      165.07      242.11    112.29 o 
  10   3 -21       14.05       54.92    102.77 o 
  11   3 -21      279.19      251.02    114.29 o 
  12   3 -21       46.10      147.21    112.17 o 
  13   3 -21      285.93      379.24    122.03 o 
  14   3 -21      338.48      353.89    124.17 o 
  15   3 -21       59.47       71.16    108.46 o 
   1   4 -21        8.17      -46.47     94.84 o 
   2   4 -21      217.12      133.17    101.19 o 
   3   4 -21       95.82       42.10     99.79 o 
   4   4 -21      358.45      298.48    114.15 o 
   5   4 -21      587.01      520.74    125.45 o 
   6   4 -21      165.80      253.48    113.78 o 
   7   4 -21       47.07       76.38    104.39 o 
   8   4 -21       74.05      190.96    110.41 o 
   9   4 -21      307.30      426.25    124.67 o 
  10   4 -21      246.34      392.68    125.09 o 
  11   4 -21      135.66      231.71    119.79 o 
  12   4 -21       19.78       86.04    113.85 o 
   1   5 -21      433.97      219.47    152.92 o 
   2   5 -21       23.43      131.93    144.52 o 
   3   5 -21       67.57       68.51    106.91 o 
   4   5 -21        6.84      -61.10    101.87 o 
   5   5 -21       11.62       91.28    108.49 o 
   6   5 -21       23.71      -89.31    101.52 o 
   0   0 -20     4830.14     4986.33    346.63 o 
   2   0 -20      668.01      934.36    149.19 o 
   4   0 -20      689.03      892.32    159.48 o 
   6   0 -20       37.33       10.27    102.86 o 
   8   0 -20      929.59      897.43    149.19 o 
  10   0 -20      750.36      807.83    147.94 o 
  12   0 -20      174.47      229.24    118.82 o 
  14   0 -20       93.56      211.15    119.27 o 
  16   0 -20      630.90      553.07    215.11 o 
  18   0 -20       28.76       72.62    186.23 o 
  20   0 -20      139.49      140.54    197.66 o 
   0   1 -20      287.97      258.01    120.98 o 
   1   1 -20      948.19     1107.08    121.99 o 
   2   1 -20     1713.59     1936.03    129.19 o 
   3   1 -20      220.64      343.34     86.68 o 
   4   1 -20     2201.88     2081.82    132.43 o 
   5   1 -20      135.42      230.77     80.90 o 
   6   1 -20      321.02      270.67     84.36 o 
   7   1 -20      856.57      907.73    105.48 o 
   8   1 -20       96.62      219.57     82.02 o 
   9   1 -20      597.72      643.72    100.61 o 
  10   1 -20      239.23      156.51     82.28 o 
  11   1 -20      115.58      203.32     83.39 o 
  12   1 -20       45.29       -7.42     89.26 o 
  13   1 -20      587.21      606.30    120.56 o 
  14   1 -20       31.09      140.67    101.81 o 
  15   1 -20      399.75      417.01    117.17 o 
  16   1 -20      361.28      400.94    114.86 o 
  17   1 -20       72.90       30.69    107.27 o 
  18   1 -20       16.85     -112.51    116.41 o 
  19   1 -20       50.98       78.11    126.42 o 
   0   2 -20      948.96     1023.68    153.57 o 
   1   2 -20       67.88      113.68     76.91 o 
   2   2 -20      143.20      219.12     80.74 o 
   3   2 -20      249.75      301.71     83.75 o 
   4   2 -20     1722.22     1906.71    128.73 o 
   5   2 -20      321.09      568.97     94.73 o 
   6   2 -20      914.20      856.48    102.42 o 
   7   2 -20      106.18      134.13     79.11 o 
   8   2 -20      264.35      327.70     86.09 o 
   9   2 -20      306.46      196.89    100.56 o 
  10   2 -20       55.71      147.60    100.53 o 
  11   2 -20      585.66      535.32    120.94 o 
  12   2 -20      249.94      222.90    105.89 o 
  13   2 -20      397.47      447.41    118.30 o 
  14   2 -20      250.86      212.82    109.05 o 
  15   2 -20      228.80       38.12    112.96 o 
  16   2 -20       24.15       22.88     99.98 o 
  17   2 -20       78.75      101.83    107.47 o 
  18   2 -20       90.52      138.28    110.57 o 
   0   3 -20       44.96       66.08    108.56 o 
   1   3 -20       47.26       10.69     74.39 o 
   2   3 -20      160.84      227.84     81.92 o 
   3   3 -20      764.69      837.31    103.21 o 
   4   3 -20      162.69      213.42     82.09 o 
   5   3 -20      486.40      664.10     96.33 o 
   6   3 -20     1543.72     1683.73    154.65 o 
   7   3 -20       30.46       60.05    106.66 o 
   8   3 -20       38.76       90.86     97.75 o 
   9   3 -20      697.70      633.34    127.93 o 
  10   3 -20      160.02      250.73    110.29 o 
  11   3 -20      675.51      627.70    128.43 o 
  12   3 -20      251.11      124.09    108.41 o 
  13   3 -20      217.14      175.91    109.80 o 
  14   3 -20      207.54      228.74    113.07 o 
  15   3 -20      169.25      187.02    112.62 o 
  16   3 -20      163.85      209.31    117.66 o 
  17   3 -20      651.54      911.22    149.61 o 
   0   4 -20      791.28      688.36    144.62 o 
   1   4 -20       11.33       21.24     75.64 o 
   2   4 -20      382.93      450.22    116.59 o 
   3   4 -20      187.62      255.51    104.82 o 
   4   4 -20     1692.18     1597.58    127.43 o 
   5   4 -20      311.87      363.54    113.06 o 
   6   4 -20      562.82      526.08    122.29 o 
   7   4 -20      219.70      279.40    112.83 o 
   8   4 -20       34.80       96.23    104.19 o 
   9   4 -20      479.92      449.43    123.56 o 
  10   4 -20      912.94     1105.10    146.27 o 
  11   4 -20       61.87      206.20    111.92 o 
  12   4 -20      204.63      232.45    114.99 o 
  13   4 -20      109.19       33.75    109.01 o 
  14   4 -20       87.56      124.99    116.17 o 
   0   5 -20      533.53      681.13    238.54 o 
   1   5 -20       49.93      138.37    140.53 o 
   2   5 -20       32.54       65.42     98.16 o 
   3   5 -20      137.14       32.81     97.95 o 
   4   5 -20       58.16      102.63     83.93 o 
   5   5 -20       69.80       80.15     85.79 o 
   6   5 -20      431.83      560.87    105.58 o 
   7   5 -20       97.82      145.88    110.70 o 
   8   5 -20      365.98      292.48    121.04 o 
   9   5 -20      145.93      227.56    116.07 o 
  10   5 -20      927.23      855.64    146.92 o 
   2   0 -19     5413.80     5079.82    240.40 o 
   4   0 -19     3440.74     3114.56    288.37 o 
   6   0 -19     2213.03     2145.62    185.18 o 
   8   0 -19     4652.74     4799.86    237.55 o 
  10   0 -19      422.30      552.44    133.76 o 
  12   0 -19       65.07       59.51    107.44 o 
  14   0 -19     1188.11     1166.83    158.57 o 
  16   0 -19       89.52      -22.63    143.36 o 
  18   0 -19      114.61      122.04    179.57 o 
  20   0 -19      760.35      889.31    248.06 o 
   1   1 -19      294.91      343.08     82.23 o 
   2   1 -19      679.47      607.00     92.15 o 
   3   1 -19      323.28      396.75     83.25 o 
   4   1 -19     1063.11     1187.88    107.15 o 
   5   1 -19      559.90      661.24     92.42 o 
   6   1 -19      952.78      881.27     99.29 o 
   7   1 -19      612.79      630.04     92.72 o 
   8   1 -19      407.40      586.11     92.33 o 
   9   1 -19     1400.61     1688.12    132.81 o 
  10   1 -19      744.10      840.06     98.81 o 
  11   1 -19      615.20      772.61     97.60 o 
  12   1 -19      372.91      399.99     87.29 o 
  13   1 -19      488.72      504.42    112.07 o 
  14   1 -19      222.03      202.67     98.97 o 
  15   1 -19      816.26      801.49    125.02 o 
  16   1 -19      412.67      397.62    112.27 o 
  17   1 -19      355.24      325.68    108.12 o 
  18   1 -19      399.89      353.57    113.34 o 
  19   1 -19      121.86      123.58    127.03 o 
  20   1 -19      299.95      329.35    146.47 o 
  21   1 -19      938.57     1023.03    188.20 o 
   1   2 -19      130.87      163.33     72.94 o 
   2   2 -19      285.52      352.67     82.35 o 
   3   2 -19      611.56      634.30     90.49 o 
   4   2 -19      655.56      792.45     97.05 o 
   5   2 -19     1045.50     1057.73    104.21 o 
   6   2 -19      317.67      439.07     86.48 o 
   7   2 -19      727.07      795.72     98.11 o 
   8   2 -19     1690.34     1918.85    123.99 o 
   9   2 -19       57.03      156.30     75.44 o 
  10   2 -19     1539.92     1619.03    165.54 o 
  11   2 -19      271.53      415.46    110.99 o 
  12   2 -19     2050.66     2074.40    162.78 o 
  13   2 -19      600.36      647.08    121.30 o 
  14   2 -19        2.58       20.94     91.08 o 
  15   2 -19      453.01      520.38    120.13 o 
  16   2 -19        9.19        3.80     92.97 o 
  17   2 -19      119.35       17.94     96.10 o 
  18   2 -19       16.60      -30.82     97.17 o 
  19   2 -19      198.23      156.99    111.01 o 
  20   2 -19      578.20      633.09    170.93 o 
   1   3 -19      197.93      245.54     78.38 o 
   2   3 -19      786.93      912.07    100.51 o 
   3   3 -19      168.68      226.85     78.79 o 
   4   3 -19      342.34      416.17     73.39 o 
   5   3 -19      435.24      494.47     74.76 o 
   6   3 -19      340.14      401.93    106.47 o 
   7   3 -19      197.06      184.17     96.42 o 
   8   3 -19      347.42      418.59    110.02 o 
   9   3 -19      960.92      863.17    127.03 o 
  10   3 -19       20.65      106.78     95.00 o 
  11   3 -19      903.97     1101.13    139.91 o 
  12   3 -19       30.20        3.86     93.34 o 
  13   3 -19      191.46      173.11    103.34 o 
  14   3 -19      262.29      307.59    114.08 o 
  15   3 -19      307.74      401.46    117.87 o 
  16   3 -19      140.50       87.44    101.19 o 
  17   3 -19      499.37      478.26    123.68 o 
  18   3 -19      363.34      348.22    119.95 o 
  19   3 -19      431.90      379.69    124.31 o 
   1   4 -19      157.28      187.18     79.04 o 
   2   4 -19     1933.81     1911.27    127.05 o 
   3   4 -19      259.36      412.87    109.08 o 
   4   4 -19      281.37      232.51    102.76 o 
   5   4 -19       76.43       30.04     74.50 o 
   6   4 -19      208.86      150.03     79.25 o 
   7   4 -19       82.16       61.48     75.93 o 
   8   4 -19      202.82      148.28    101.50 o 
   9   4 -19      363.01      460.81    116.33 o 
  10   4 -19       75.94      156.50    100.02 o 
  11   4 -19     1206.86     1003.08    143.77 o 
  12   4 -19      484.48      602.58    128.49 o 
  13   4 -19       23.17       21.11    100.34 o 
  14   4 -19       57.08       36.01    106.83 o 
  15   4 -19      640.58      567.73    129.23 o 
  16   4 -19      234.29      345.36    124.45 o 
   1   5 -19      129.32      204.82    100.34 o 
   2   5 -19     2829.12     3106.47    212.00 o 
   3   5 -19       91.76      195.19    101.57 o 
   4   5 -19      528.46      531.58    101.51 o 
   5   5 -19       92.09       81.77     82.08 o 
   6   5 -19      103.88       46.06     81.76 o 
   7   5 -19      234.56      212.01     90.35 o 
   8   5 -19       17.41        6.44     77.80 o 
   9   5 -19       28.01       34.40     82.14 o 
  10   5 -19       40.14      -75.99     79.41 o 
  11   5 -19       90.23       82.96     88.24 o 
  12   5 -19      433.01      216.32    115.53 o 
  13   5 -19      170.18      296.15    123.79 o 
   1   6 -19     1076.41      976.33    190.93 o 
   2   6 -19       63.85      169.93    139.75 o 
   3   6 -19      123.71       63.49    144.65 o 
   4   6 -19       94.05       41.34    104.95 o 
   5   6 -19      248.00      358.08    101.17 o 
   6   6 -19       11.50       -0.62    105.40 o 
   7   6 -19      111.03      199.04     98.23 o 
   0   0 -18      402.38      295.26    162.19 o 
   2   0 -18      612.85      700.13    125.08 o 
   4   0 -18      138.73       42.15     95.00 o 
   6   0 -18      542.14      543.30    121.41 o 
   8   0 -18      151.89      121.33    100.48 o 
  10   0 -18       71.16      148.92    102.46 o 
  12   0 -18      194.94      129.77    106.11 o 
  14   0 -18      188.07      314.79    114.26 o 
  16   0 -18        1.16       16.28     99.35 o 
  18   0 -18     2200.39     2389.95    315.20 o 
  20   0 -18     2366.48     2720.24    328.21 o 
  22   0 -18      123.51      192.61    191.57 o 
   0   1 -18      324.83      230.50    111.22 o 
   1   1 -18       41.24      134.08     70.33 o 
   2   1 -18      273.18      301.91     76.12 o 
   3   1 -18      740.77      855.64     93.94 o 
   4   1 -18      343.16      373.89     78.45 o 
   5   1 -18      526.18      699.29     89.31 o 
   6   1 -18      407.69      451.59     82.38 o 
   7   1 -18      264.45      281.14     75.94 o 
   8   1 -18      821.09      871.93     95.32 o 
   9   1 -18     1638.27     1831.95    118.44 o 
  10   1 -18       43.09      165.91     72.31 o 
  11   1 -18      634.71      728.14     93.45 o 
  12   1 -18       18.91        1.68     68.79 o 
  13   1 -18      232.50      265.80     79.77 o 
  14   1 -18      454.64      298.40    101.93 o 
  15   1 -18      605.34      551.96    111.95 o 
  16   1 -18       90.86      124.54     91.78 o 
  17   1 -18      582.92      812.14    125.34 o 
  18   1 -18       54.33       83.08     93.13 o 
  19   1 -18      925.96      856.66    132.07 o 
  20   1 -18       40.37      206.29    124.26 o 
  21   1 -18      782.56      770.60    167.87 o 
  22   1 -18     1343.80     1352.20    198.99 o 
   0   2 -18      705.44      883.47    131.87 o 
   1   2 -18      100.46      129.51     68.08 o 
   2   2 -18      247.15      179.72     73.03 o 
   3   2 -18     1100.35     1105.36    100.74 o 
   4   2 -18      246.74      264.88     62.63 o 
   5   2 -18      734.14      661.24     74.10 o 
   6   2 -18       66.30      251.77     73.04 o 
   7   2 -18     1740.10     1943.75    137.74 o 
   8   2 -18     4839.37     4756.23    162.69 o 
   9   2 -18      128.88      161.04     71.77 o 
  10   2 -18      183.37      150.08     91.91 o 
  11   2 -18      172.67       67.84     87.80 o 
  12   2 -18     1143.33     1263.87    135.90 o 
  13   2 -18      286.14      293.79    102.53 o 
  14   2 -18       37.41      153.79     94.87 o 
  15   2 -18       83.12      163.20     97.67 o 
  16   2 -18     1259.02     1234.28    158.75 o 
  17   2 -18      270.98      155.60    101.07 o 
  18   2 -18       22.49       28.24     90.54 o 
  19   2 -18       50.39       43.26     96.13 o 
  20   2 -18       88.88      247.68    109.88 o 
  21   2 -18      596.28      879.99    142.22 o 
  22   2 -18      127.32       51.74    170.02 o 
   0   3 -18      365.96      386.52    112.88 o 
   1   3 -18      448.30      421.06     81.90 o 
   2   3 -18       59.80       89.56     66.38 o 
   3   3 -18      120.46       97.60     68.05 o 
   4   3 -18      238.19      249.42     76.07 o 
   5   3 -18      614.67      719.11     77.39 o 
   6   3 -18     1479.42     1477.22     94.82 o 
   7   3 -18       55.22      113.27     68.83 o 
   8   3 -18      504.88      371.36     81.13 o 
   9   3 -18      856.12      899.36     98.94 o 
  10   3 -18      109.63       56.54     91.43 o 
  11   3 -18      753.07      735.62    120.27 o 
  12   3 -18       27.87       55.62     90.45 o 
  13   3 -18      589.53      661.71    123.90 o 
  14   3 -18       29.32      144.80    100.82 o 
  15   3 -18      769.95      844.76    133.22 o 
  16   3 -18       13.62       78.17    101.12 o 
  17   3 -18      441.46      508.32    122.98 o 
  18   3 -18        5.93      -80.49     92.64 o 
  19   3 -18      157.88      135.09    108.52 o 
  20   3 -18       82.14       -6.55    112.80 o 
   0   4 -18     1622.76     1739.99    217.80 o 
   1   4 -18      499.05      630.71     89.61 o 
   2   4 -18      349.21      496.98     85.74 o 
   3   4 -18     1729.90     1909.17    122.79 o 
   4   4 -18     1321.39     1348.02    159.16 o 
   5   4 -18       42.00       88.29     73.00 o 
   6   4 -18      365.98      265.67     82.97 o 
   7   4 -18       51.83       66.96     74.43 o 
   8   4 -18      445.35      433.06     88.38 o 
   9   4 -18      655.11      603.60     94.23 o 
  10   4 -18       84.45      154.02     78.99 o 
  11   4 -18     1069.24     1023.57    112.38 o 
  12   4 -18      766.53      788.85    106.21 o 
  13   4 -18      360.41      334.50    114.25 o 
  14   4 -18       52.86       91.83    104.48 o 
  15   4 -18      417.33      403.45    120.57 o 
  16   4 -18     1959.48     1922.83    174.22 o 
  17   4 -18      258.97      243.08    112.81 o 
  18   4 -18      878.82      971.75    150.51 o 
   0   5 -18       69.04       11.53    104.86 o 
   1   5 -18      228.20      335.43     99.86 o 
   2   5 -18     2461.21     2483.87    170.79 o 
   3   5 -18      174.75      281.16    103.68 o 
   4   5 -18       57.44       61.03     91.81 o 
   5   5 -18       42.99        1.62     74.46 o 
   6   5 -18       44.03      -70.63     70.63 o 
   7   5 -18      104.03       32.59     79.02 o 
   8   5 -18       66.46       68.91     78.97 o 
   9   5 -18        2.87       -5.89     77.49 o 
  10   5 -18      224.18      198.51     89.92 o 
  11   5 -18       84.30       59.54     84.76 o 
  12   5 -18      320.69      407.96    101.98 o 
  13   5 -18       34.65        9.14     85.77 o 
  14   5 -18        7.99       30.20     86.32 o 
  15   5 -18      386.76      371.22    102.54 o 
   0   6 -18      678.20      809.76    252.76 o 
   1   6 -18      180.63      186.70    142.23 o 
   2   6 -18       23.69       71.80    127.26 o 
   3   6 -18      738.65      755.89    253.92 o 
   4   6 -18       30.66       31.25     82.29 o 
   5   6 -18      205.85      168.48     89.59 o 
   6   6 -18       17.56       35.06     82.66 o 
   7   6 -18       89.44      190.96     92.80 o 
   8   6 -18     1766.32     1652.24    200.51 o 
   9   6 -18      621.37      621.03    112.66 o 
  10   6 -18       25.05        8.30     84.92 o 
   2   0 -17    10227.32     9616.37    288.95 o 
   4   0 -17      891.01     1150.30    138.24 o 
   6   0 -17     1041.15     1038.18    134.00 o 
   8   0 -17      615.67      421.00    119.79 o 
  10   0 -17     3669.95     3626.20    220.39 o 
  12   0 -17     1536.16     1463.64    189.54 o 
  14   0 -17     3750.55     3710.95    207.69 o 
  16   0 -17        5.27       -3.78     94.39 o 
  18   0 -17      823.02      538.61    200.52 o 
  20   0 -17      501.88      333.92    196.14 o 
  22   0 -17      175.92      127.86    185.66 o 
  24   0 -17      129.66     -108.16    168.71 o 
   1   1 -17      192.09      309.29     71.68 o 
   2   1 -17      756.56      799.92     87.70 o 
   3   1 -17      589.82      696.21     84.28 o 
   4   1 -17      543.60      582.44     81.25 o 
   5   1 -17       64.08       23.91     63.25 o 
   6   1 -17       89.77       97.76     65.80 o 
   7   1 -17       61.91       98.77     65.68 o 
   8   1 -17     1039.78     1221.38    100.07 o 
   9   1 -17     2418.87     2327.39    123.13 o 
  10   1 -17      452.33      425.42     78.98 o 
  11   1 -17       68.06       98.81     66.94 o 
  12   1 -17     1286.14     1267.23    102.60 o 
  13   1 -17      894.94      891.14     94.78 o 
  14   1 -17      206.11       72.66     82.98 o 
  15   1 -17      372.91      413.12    101.54 o 
  16   1 -17       71.35       79.70     83.10 o 
  17   1 -17      482.94      452.39    108.99 o 
  18   1 -17        1.43       -3.69     86.17 o 
  19   1 -17      718.51      625.87    116.05 o 
  20   1 -17      865.15      868.59    129.84 o 
  21   1 -17      271.32      303.14    140.89 o 
  22   1 -17       37.44       62.08    116.37 o 
  23   1 -17       36.68       40.86    116.48 o 
  24   1 -17        9.98       47.30    125.81 o 
   1   2 -17       36.17       91.68     63.44 o 
   2   2 -17       87.65       40.78     60.70 o 
   3   2 -17      864.02      869.92     88.13 o 
   4   2 -17     1156.41     1117.18     97.02 o 
   5   2 -17      353.44      239.47     90.19 o 
   6   2 -17      821.85      825.15    101.64 o 
   7   2 -17     3790.09     3840.28    121.38 o 
   8   2 -17     1649.32     1725.64     93.37 o 
   9   2 -17      148.41      178.80     56.53 o 
  10   2 -17     1957.53     1731.19    112.50 o 
  11   2 -17       36.07       52.38     79.93 o 
  12   2 -17       68.68       35.72     83.32 o 
  13   2 -17      249.21      116.30     88.62 o 
  14   2 -17       30.09       16.55     82.00 o 
  15   2 -17      190.27      211.25     95.74 o 
  16   2 -17       10.01        0.27     81.47 o 
  17   2 -17     1191.03     1053.32    131.83 o 
  18   2 -17       46.37      -36.85     86.99 o 
  19   2 -17      169.82      103.78     94.63 o 
  20   2 -17      680.38      524.84    122.17 o 
  21   2 -17      498.79      557.48    126.03 o 
  22   2 -17     1029.04      977.76    140.02 o 
  23   2 -17      480.64      414.95    123.41 o 
   1   3 -17     1163.89     1210.11     99.64 o 
   2   3 -17      327.41      396.86     75.85 o 
   3   3 -17      162.33      120.85     66.02 o 
   4   3 -17      130.31      178.94     68.95 o 
   5   3 -17     1428.39     1326.67     88.31 o 
   6   3 -17      107.75      153.22     57.53 o 
   7   3 -17      230.30      228.38     60.86 o 
   8   3 -17      319.02      327.56     74.62 o 
   9   3 -17      185.37      213.15     74.09 o 
  10   3 -17        5.68       -2.97     64.20 o 
  11   3 -17      657.76      524.09     88.80 o 
  12   3 -17       26.57       33.95     70.76 o 
  13   3 -17      585.99      594.98     93.40 o 
  14   3 -17      105.88      125.71    104.82 o 
  15   3 -17      694.27      660.46    146.53 o 
  16   3 -17       36.74       33.93     92.33 o 
  17   3 -17      319.01      410.88    120.66 o 
  18   3 -17      148.17      117.25     98.03 o 
  19   3 -17       32.56      -52.74     91.14 o 
  20   3 -17       70.23       40.90     95.50 o 
  21   3 -17      107.85      146.38    106.94 o 
  22   3 -17       70.08      107.42    132.32 o 
   1   4 -17      829.76      929.23     95.65 o 
   2   4 -17     1087.55     1354.08    106.78 o 
   3   4 -17     3593.57     3837.77    165.48 o 
   4   4 -17       34.02      115.78     66.99 o 
   5   4 -17       69.75      107.18     71.56 o 
   6   4 -17      127.86      103.78     69.72 o 
   7   4 -17      216.29      269.29     77.78 o 
   8   4 -17       36.40        8.17     68.04 o 
   9   4 -17      229.62      245.65     80.03 o 
  10   4 -17     1322.19     1312.58    139.27 o 
  11   4 -17       62.19       68.77     76.51 o 
  12   4 -17      378.38      402.67     91.24 o 
  13   4 -17      420.67      475.81     94.42 o 
  14   4 -17      149.98      108.98     79.67 o 
  15   4 -17       14.13       54.03     81.42 o 
  16   4 -17       15.47       32.85     79.42 o 
  17   4 -17        7.60       64.82    101.68 o 
  18   4 -17      361.34      461.99    124.51 o 
  19   4 -17       31.91      -65.67     96.60 o 
  20   4 -17       85.64      -24.64    104.93 o 
   1   5 -17      789.15      708.98     94.39 o 
   2   5 -17      698.08      789.87    118.25 o 
   3   5 -17       67.90      152.13     90.91 o 
   4   5 -17      360.35      263.92     98.16 o 
   5   5 -17       46.88       23.46     73.00 o 
   6   5 -17       39.86       85.62     75.51 o 
   7   5 -17      233.28      234.92     82.86 o 
   8   5 -17     1302.65     1244.68    118.17 o 
   9   5 -17       28.82      148.58     80.47 o 
  10   5 -17      340.60      272.28     89.83 o 
  11   5 -17       87.55      155.88     85.66 o 
  12   5 -17      668.23      719.27    109.05 o 
  13   5 -17       57.96      -58.51     75.49 o 
  14   5 -17       16.79      -33.79     81.09 o 
  15   5 -17       98.14      104.48     90.42 o 
  16   5 -17      822.94      840.87    119.09 o 
  17   5 -17       39.92       72.05     93.52 o 
   1   6 -17       63.34      -33.26    118.97 o 
   2   6 -17      205.57      336.58    145.60 o 
   3   6 -17     1073.50     1248.10    168.01 o 
   4   6 -17      215.10      278.76     89.89 o 
   5   6 -17      200.52      102.20     83.82 o 
   6   6 -17      122.27      211.88     90.44 o 
   7   6 -17      581.44      655.04    108.36 o 
   8   6 -17      184.47      236.97     92.81 o 
   9   6 -17       39.57       75.96     84.12 o 
  10   6 -17     1008.22      834.07    114.86 o 
  11   6 -17      302.85      192.52     96.83 o 
  12   6 -17       29.61      138.81     94.36 o 
  13   6 -17      385.78      327.39    103.04 o 
   1   7 -17      214.59      135.17    139.99 o 
   2   7 -17      104.33      140.37    143.06 o 
   3   7 -17       90.66       59.39    135.17 o 
   4   7 -17       63.83       31.12    107.01 o 
   5   7 -17      357.14      145.12    138.67 o 
   0   0 -16     1739.78     1724.35    207.41 o 
   2   0 -16     8886.54     8643.98    265.22 o 
   4   0 -16    13367.33    12221.77    310.05 o 
   6   0 -16     9322.88     9173.50    276.99 o 
   8   0 -16     2893.58     3062.41    183.13 o 
  10   0 -16       12.44       13.82     81.73 o 
  12   0 -16      605.39      663.66    123.27 o 
  14   0 -16       81.37       55.84     85.85 o 
  16   0 -16     1829.98     1907.15    166.78 o 
  18   0 -16      501.83      301.46    112.94 o 
  22   0 -16      399.04      248.56    191.77 o 
  24   0 -16      371.69      443.93    215.14 o 
   0   1 -16     3088.18     2936.74    270.01 o 
   1   1 -16      749.05      859.43     85.23 o 
   2   1 -16      821.65      781.86     83.28 o 
   3   1 -16      549.93      655.92     79.95 o 
   4   1 -16      217.26      151.86     56.64 o 
   5   1 -16      511.19      477.60     56.63 o 
   6   1 -16       26.07       33.49     42.67 o 
   7   1 -16       18.40       26.07     43.67 o 
   8   1 -16      124.15       87.32     47.26 o 
   9   1 -16     2060.14     2179.46    115.14 o 
  10   1 -16      303.40      289.01     71.28 o 
  11   1 -16      103.47      137.23     65.02 o 
  12   1 -16       28.19       95.68     63.02 o 
  13   1 -16     1331.70     1251.79     98.66 o 
  14   1 -16       44.78       37.09     62.56 o 
  15   1 -16      113.04      130.87     82.43 o 
  16   1 -16     1227.26     1010.49    141.20 o 
  17   1 -16     1442.69     1534.34    138.08 o 
  18   1 -16       69.36      172.23     92.47 o 
  19   1 -16      725.14      787.37    118.93 o 
  20   1 -16       11.80       10.67     84.68 o 
  21   1 -16      345.84      512.17    111.76 o 
  22   1 -16     1313.33     1341.70    187.53 o 
  23   1 -16        9.12        6.96    110.53 o 
  24   1 -16       10.69      -67.22    218.65 o 
  25   1 -16      201.19      256.02    140.63 o 
   0   2 -16    12252.99    12200.98    313.35 o 
   1   2 -16      427.91      536.74    107.11 o 
   2   2 -16      152.47      152.24     62.69 o 
   3   2 -16      809.37      916.90     86.40 o 
   4   2 -16      955.76      974.49     88.92 o 
   5   2 -16     2282.02     2371.20    130.17 o 
   6   2 -16      978.41      869.02     82.97 o 
   7   2 -16     5219.65     5128.40    130.92 o 
   8   2 -16      741.31     1008.66    102.46 o 
   9   2 -16      121.76       55.53     51.91 o 
  10   2 -16      467.13      311.57     87.27 o 
  11   2 -16      586.15      588.58     68.03 o 
  12   2 -16     4148.80     4060.04    145.02 o 
  13   2 -16      205.08      266.71     69.90 o 
  14   2 -16      395.85      382.21     77.11 o 
  15   2 -16      712.07      695.35    111.27 o 
  16   2 -16     1298.69     1461.31    139.29 o 
  17   2 -16      986.24     1095.54    142.18 o 
  18   2 -16       30.24       21.47     83.78 o 
  19   2 -16      409.00      367.48    107.14 o 
  20   2 -16     1030.69     1252.35    140.99 o 
  21   2 -16      611.15      688.84    122.84 o 
  22   2 -16      815.17      758.87    130.46 o 
  23   2 -16      271.31      317.72    113.48 o 
  24   2 -16     1130.81     1211.68    151.24 o 
   0   3 -16     4249.36     4048.26    237.53 o 
   1   3 -16     1631.54     1922.38    123.57 o 
   2   3 -16      216.14      329.20     69.94 o 
   3   3 -16      726.64      828.18     85.45 o 
   4   3 -16      231.91      326.36     71.32 o 
   5   3 -16     1614.94     1763.70    119.24 o 
   6   3 -16     3960.14     3849.41    135.14 o 
   7   3 -16       72.01       92.46     55.58 o 
   8   3 -16      133.60       85.15     65.69 o 
   9   3 -16       63.43       29.46     62.07 o 
  10   3 -16      379.40      327.65     77.23 o 
  11   3 -16      251.92      246.70     75.01 o 
  12   3 -16     1310.97     1209.59    105.79 o 
  13   3 -16      662.32      575.59     87.13 o 
  14   3 -16      264.82      213.63     77.02 o 
  15   3 -16      984.83     1003.56    103.26 o 
  16   3 -16      217.49      199.14     79.45 o 
  17   3 -16      444.87      485.69     92.99 o 
  18   3 -16       70.31      -25.57     87.01 o 
  19   3 -16       88.19      -16.71     92.32 o 
  20   3 -16       47.85        5.49     93.62 o 
  21   3 -16        1.69       -6.10     96.60 o 
  22   3 -16      551.27      512.01    135.33 o 
  23   3 -16      230.59      205.28    115.19 o 
   0   4 -16       15.22      110.33     89.89 o 
   1   4 -16      497.70      510.08     79.37 o 
   2   4 -16      355.84      359.54     72.76 o 
   3   4 -16     2902.44     3122.97    133.06 o 
   4   4 -16      115.29      143.78     65.76 o 
   5   4 -16      475.99      597.62    101.90 o 
   6   4 -16      490.75      418.01     83.56 o 
   7   4 -16      139.34       86.14     67.12 o 
   8   4 -16      201.67       98.06     78.57 o 
   9   4 -16       65.74       35.60     69.84 o 
  10   4 -16      280.80      262.59     79.14 o 
  11   4 -16     1050.16     1006.08    103.72 o 
  12   4 -16      113.29       94.90     75.53 o 
  13   4 -16      222.54       85.95     76.19 o 
  14   4 -16       99.15       29.48     73.74 o 
  15   4 -16     1183.59     1169.58    115.82 o 
  16   4 -16     1583.06     1633.80    142.81 o 
  17   4 -16      187.46      202.91     86.63 o 
  18   4 -16       53.43      110.31     84.99 o 
  19   4 -16      137.31      124.05     88.46 o 
  20   4 -16      123.33      117.18     87.52 o 
  21   4 -16        0.37      -57.05     98.07 o 
   0   5 -16      645.29      635.29    124.78 o 
   1   5 -16      727.28      830.99     98.94 o 
   2   5 -16     4313.83     4525.91    195.95 o 
   3   5 -16       25.66      182.10     84.50 o 
   4   5 -16      759.34      621.12    111.17 o 
   5   5 -16       25.26       14.74     69.52 o 
   6   5 -16      823.05      904.56    150.17 o 
   7   5 -16       14.44       88.12     72.69 o 
   8   5 -16      635.13      541.07     93.03 o 
   9   5 -16       24.89       55.71     73.19 o 
  10   5 -16     1299.52     1182.10    115.78 o 
  11   5 -16      227.20      191.33     85.67 o 
  12   5 -16       72.07       24.39     79.10 o 
  13   5 -16      112.18       73.10     83.02 o 
  14   5 -16      257.19      357.80     93.26 o 
  15   5 -16      154.37      220.86     90.60 o 
  16   5 -16       46.54       13.81     79.63 o 
  17   5 -16      199.80      166.62     92.61 o 
  18   5 -16      984.18      970.11    122.77 o 
   0   6 -16     1383.82     1072.61    241.90 o 
   1   6 -16      216.76      219.55    124.92 o 
   2   6 -16      909.68      942.02    124.01 o 
   3   6 -16      392.88      450.08    107.59 o 
   4   6 -16       22.52        9.76     86.73 o 
   5   6 -16       25.59      -11.33     74.20 o 
   6   6 -16      424.24      408.47     93.92 o 
   7   6 -16     1739.79     1663.08    141.33 o 
   8   6 -16      663.96      766.68    110.54 o 
   9   6 -16      141.71      152.09     88.27 o 
  10   6 -16        3.60       40.20     80.64 o 
  11   6 -16      481.65      493.50    103.03 o 
  12   6 -16      261.68      171.27     93.16 o 
  13   6 -16       78.29      130.45     92.31 o 
  14   6 -16       53.39       23.25     85.25 o 
  15   6 -16       58.85       54.20     88.32 o 
   0   7 -16      576.92      647.07    234.51 o 
   1   7 -16      313.43      333.40    149.41 o 
   2   7 -16       55.42      116.70    135.26 o 
   3   7 -16      229.50      300.10    152.08 o 
   4   7 -16      100.64      154.43    109.80 o 
   5   7 -16      194.30      197.47     92.32 o 
   6   7 -16      744.35      634.21    110.29 o 
   7   7 -16      312.56      334.03     98.73 o 
   8   7 -16       19.08       80.88     89.38 o 
   2   0 -15      148.46      202.74     85.18 o 
   4   0 -15     4588.25     4456.80    269.81 o 
   6   0 -15     8608.50     8690.40    259.49 o 
   8   0 -15    10450.34    10146.67    280.41 o 
  10   0 -15      119.73       76.23     85.80 o 
  12   0 -15       82.91      162.81     89.92 o 
  14   0 -15     1572.67     1408.20    141.43 o 
  16   0 -15       82.15      126.32     97.70 o 
  18   0 -15      848.00      788.43    169.97 o 
  20   0 -15      557.22      561.81    193.96 o 
  22   0 -15      185.69      314.69    187.91 o 
  24   0 -15     1565.04     1329.07    265.94 o 
  26   0 -15     1042.52      963.38    247.62 o 
   1   1 -15     2330.24     2343.51    107.53 o 
   2   1 -15     1886.65     2189.55    107.67 o 
   3   1 -15     1700.55     1933.85    153.36 o 
   4   1 -15      563.99      614.63     59.69 o 
   5   1 -15     1653.98     1474.45     75.95 o 
   6   1 -15      430.34      425.90     54.46 o 
   7   1 -15      606.80      536.06     57.43 o 
   8   1 -15      390.86      367.69     53.79 o 
   9   1 -15     2108.11     2141.81     88.41 o 
  10   1 -15      467.12      476.84     58.37 o 
  11   1 -15      808.45      717.83     64.75 o 
  12   1 -15      409.88      388.07     58.49 o 
  13   1 -15     1017.55      962.49     72.22 o 
  14   1 -15      789.28      796.73     85.27 o 
  15   1 -15      404.26      407.22     73.79 o 
  16   1 -15        5.98      -30.30     68.14 o 
  17   1 -15     1569.92     1777.92    139.11 o 
  18   1 -15       73.85       98.46     83.70 o 
  19   1 -15      568.75      599.74    109.37 o 
  20   1 -15        1.44       65.38     87.45 o 
  21   1 -15     1330.85     1444.14    140.70 o 
  22   1 -15      197.64      185.51     97.59 o 
  23   1 -15      271.44      269.76    126.26 o 
  24   1 -15       74.04       29.01    115.87 o 
  25   1 -15       39.40      114.38    123.14 o 
  26   1 -15       31.36       53.55    122.43 o 
   1   2 -15     1562.34     1661.42    100.64 o 
   2   2 -15     2506.87     2534.88    113.37 o 
   3   2 -15       90.94       99.88     56.88 o 
   4   2 -15      290.62      609.69    131.67 o 
   5   2 -15     3493.33     3386.62    149.60 o 
   6   2 -15     1087.57     1192.45     83.15 o 
   7   2 -15     3037.57     3037.65    103.95 o 
   8   2 -15     1424.18     1620.61     86.50 o 
   9   2 -15     1124.54     1097.39     76.81 o 
  10   2 -15      707.94      707.49    102.68 o 
  11   2 -15     1895.57     1920.63     91.47 o 
  12   2 -15     4833.56     4901.45    190.13 o 
  13   2 -15       44.59       55.69     58.68 o 
  14   2 -15      248.92      253.14     69.78 o 
  15   2 -15      178.81      154.17     67.65 o 
  16   2 -15      608.40      571.30     82.65 o 
  17   2 -15      365.98      388.61     80.60 o 
  18   2 -15        2.01      -40.72     64.52 o 
  19   2 -15      626.72      633.34    116.26 o 
  20   2 -15      140.05      123.79     96.08 o 
  21   2 -15      586.76      556.25    116.56 o 
  22   2 -15       23.39       39.63     91.43 o 
  23   2 -15      327.46      307.45    108.94 o 
  24   2 -15      300.51      219.77    105.01 o 
  25   2 -15       55.25       14.70     93.42 o 
   1   3 -15     1030.38     1132.64     90.53 o 
   2   3 -15     2100.30     2157.02    110.68 o 
   3   3 -15      653.27      721.82     79.08 o 
   4   3 -15      174.94      168.55     60.94 o 
   5   3 -15     1866.07     1798.26    103.11 o 
   6   3 -15      736.20      674.41     67.71 o 
   7   3 -15      117.56       77.73     49.55 o 
   8   3 -15      782.55      766.87     69.63 o 
   9   3 -15      415.98      275.00     78.64 o 
  10   3 -15     1029.56      948.83     94.38 o 
  11   3 -15      489.60      562.03     82.06 o 
  12   3 -15      423.68      399.24     78.75 o 
  13   3 -15      772.76      804.65    130.44 o 
  14   3 -15      293.31      348.12     79.48 o 
  15   3 -15      757.15      718.80     94.02 o 
  16   3 -15      328.89      256.12     80.58 o 
  17   3 -15     1456.91     1495.98    119.49 o 
  18   3 -15      995.65     1097.69    107.81 o 
  19   3 -15       55.64       48.40     73.22 o 
  20   3 -15      491.98      414.13     92.34 o 
  21   3 -15       67.38       33.11     74.25 o 
  22   3 -15      106.81       72.80     94.40 o 
  23   3 -15       43.57       83.98    102.21 o 
  24   3 -15       64.50       60.37    102.64 o 
   1   4 -15      263.36      333.97     78.35 o 
   2   4 -15     3837.91     3936.51    164.46 o 
   3   4 -15     1424.74     1600.70    107.54 o 
   4   4 -15     1575.13     1673.51    103.75 o 
   5   4 -15      483.93      420.42     71.56 o 
   6   4 -15      149.25       50.93     65.78 o 
   7   4 -15      503.46      479.73     81.93 o 
   8   4 -15       45.16       -1.66     63.15 o 
   9   4 -15     1619.69     1571.53    115.50 o 
  10   4 -15        2.53       18.06     69.08 o 
  11   4 -15     3034.05     2748.68    139.95 o 
  12   4 -15      225.39      229.97     76.97 o 
  13   4 -15       71.08      170.54     76.93 o 
  14   4 -15      298.95      317.68     84.76 o 
  15   4 -15     3356.71     3078.04    150.76 o 
  16   4 -15      877.52      995.32    109.64 o 
  17   4 -15      187.33      171.88     81.97 o 
  18   4 -15       51.90       57.33     78.02 o 
  19   4 -15      135.68       67.03     81.40 o 
  20   4 -15        4.43      -77.17     77.17 o 
  21   4 -15      360.08      339.08     97.13 o 
  22   4 -15       23.87      -49.03     80.42 o 
   1   5 -15      768.08      877.61     91.32 o 
   2   5 -15      980.42     1086.73     97.25 o 
   3   5 -15       31.19      -43.54     74.14 o 
   4   5 -15      630.50      429.04     98.45 o 
   5   5 -15      179.18      131.94     83.34 o 
   6   5 -15      192.99      156.91     74.39 o 
   7   5 -15       47.02       25.04     69.13 o 
   8   5 -15        3.86      -58.97     64.79 o 
   9   5 -15      208.01      156.55     78.30 o 
  10   5 -15     1592.21     1462.44    120.37 o 
  11   5 -15      144.91      140.11     80.24 o 
  12   5 -15     2054.22     1956.27    136.50 o 
  13   5 -15       54.49      122.85     80.10 o 
  14   5 -15     2241.42     2268.30    143.80 o 
  15   5 -15      113.01      184.52     82.55 o 
  16   5 -15      336.71      341.82     92.45 o 
  17   5 -15      156.39      116.94     84.25 o 
  18   5 -15      502.80      683.54    111.23 o 
  19   5 -15      226.43      216.04     95.49 o 
  20   5 -15       89.15        3.84     88.62 o 
   1   6 -15     1313.76     1308.90    130.08 o 
   2   6 -15        2.79       97.33     88.49 o 
   3   6 -15       76.25       98.35     88.21 o 
   4   6 -15     1207.70     1173.39    133.15 o 
   5   6 -15     1636.80     1498.97    147.21 o 
   6   6 -15      279.77      376.73     90.75 o 
   7   6 -15     1906.65     1834.53    192.84 o 
   8   6 -15      134.67      248.75     85.99 o 
   9   6 -15      488.18      489.29     98.94 o 
  10   6 -15       51.88       16.63     78.87 o 
  11   6 -15      907.04     1061.09    118.50 o 
  12   6 -15        3.12       62.05     80.88 o 
  13   6 -15       96.71      149.31     88.36 o 
  14   6 -15      718.25      683.95    111.52 o 
  15   6 -15      348.06      413.40    101.31 o 
  16   6 -15       31.93       -3.26     82.96 o 
   1   7 -15      600.47      426.86    190.77 o 
   2   7 -15      845.44      689.56    167.52 o 
   3   7 -15      397.32      383.87    146.48 o 
   4   7 -15      190.46      128.68     87.51 o 
   5   7 -15        1.53        1.03     78.65 o 
   6   7 -15        6.84      -11.14     79.95 o 
   7   7 -15      729.44      719.37    110.94 o 
   8   7 -15      305.24      355.88     99.13 o 
   9   7 -15       34.75       32.21     87.52 o 
  10   7 -15      834.97      911.55    120.00 o 
  11   7 -15      108.74      197.22     96.43 o 
   0   0 -14     4589.45     4803.43    268.97 o 
   2   0 -14    16370.82    15584.54    316.52 o 
   4   0 -14      975.04     1118.82    178.38 o 
   6   0 -14      863.90      854.04    109.00 o 
   8   0 -14     6240.17     6237.85    217.88 o 
  10   0 -14      573.91      593.33    234.46 o 
  12   0 -14     1114.46     1038.49     77.48 o 
  14   0 -14      136.02       88.59     83.50 o 
  16   0 -14      140.47       99.44     83.56 o 
  18   0 -14      768.29      697.11    222.69 o 
  20   0 -14      160.41      283.53    165.58 o 
  22   0 -14     4668.20     4592.29    366.80 o 
  24   0 -14       30.43      -95.69    148.00 o 
  26   0 -14      500.25      609.41    222.23 o 
   0   1 -14     2066.74     1946.53    137.67 o 
   1   1 -14      349.36      403.72     62.53 o 
   2   1 -14      723.16      740.25     72.84 o 
   3   1 -14      836.15      967.89     90.48 o 
   4   1 -14     4418.69     4213.46    127.96 o 
   5   1 -14     1745.87     1670.94    114.37 o 
   6   1 -14      101.69       97.96     41.70 o 
   7   1 -14     2002.18     1799.11     79.02 o 
   8   1 -14        9.26       35.84     41.02 o 
   9   1 -14     3610.88     3457.63    100.70 o 
  10   1 -14      729.99      675.81     61.23 o 
  11   1 -14      567.25      551.57     58.54 o 
  12   1 -14       33.82      -40.21     40.21 o 
  13   1 -14       49.46       32.05     45.75 o 
  14   1 -14      199.14      128.09     48.25 o 
  15   1 -14      234.96      253.79     54.85 o 
  16   1 -14      225.95      187.57     53.72 o 
  17   1 -14      152.24      155.40     63.51 o 
  18   1 -14        0.98      -26.05     68.80 o 
  19   1 -14       97.83       48.57     78.35 o 
  20   1 -14      309.36      445.70    102.82 o 
  21   1 -14     1774.17     1697.15    146.02 o 
  22   1 -14       33.90       43.38     86.27 o 
  23   1 -14     1160.11     1263.13    137.55 o 
  24   1 -14     1325.63     1411.28    184.88 o 
  25   1 -14      277.02      250.72    133.07 o 
  26   1 -14        2.77       37.58    116.70 o 
  27   1 -14      407.19      479.07    150.70 o 
   0   2 -14     5715.74     5565.58    205.05 o 
   1   2 -14      796.72      877.04     86.19 o 
   2   2 -14     4813.77     4931.30    138.77 o 
   3   2 -14     1129.46     1305.16     87.31 o 
   4   2 -14     2890.25     2762.06    111.60 o 
   5   2 -14     1188.98     1175.46     72.10 o 
   6   2 -14      203.88      125.48     45.56 o 
   7   2 -14      492.11      490.83     55.91 o 
   8   2 -14       89.36       44.58     43.77 o 
   9   2 -14     1486.79     1344.53     77.43 o 
  10   2 -14     1908.58     1859.50     86.14 o 
  11   2 -14     1456.04     1458.65     80.58 o 
  12   2 -14      291.78      319.79     55.53 o 
  13   2 -14      638.29      558.60     77.40 o 
  14   2 -14      585.42      498.63     77.33 o 
  15   2 -14       59.76       97.45     63.49 o 
  16   2 -14       32.72      -31.66     57.51 o 
  17   2 -14       84.74       86.65     65.92 o 
  18   2 -14      455.89      550.08     85.13 o 
  19   2 -14     1669.03     1507.01    112.19 o 
  20   2 -14      119.38       94.47     71.51 o 
  21   2 -14      918.78      810.36     99.51 o 
  22   2 -14      193.79      206.87     80.01 o 
  23   2 -14        6.00        0.01     84.46 o 
  24   2 -14       56.98       73.66     90.70 o 
  25   2 -14      105.49       74.49     98.08 o 
  26   2 -14      116.06      123.82    134.89 o 
   0   3 -14      200.78      268.72     85.75 o 
   1   3 -14     1025.46     1020.75     83.13 o 
   2   3 -14      327.74      308.55     62.79 o 
   3   3 -14     1382.53     1426.86     91.75 o 
   4   3 -14       64.29      102.65     53.92 o 
   5   3 -14     1841.54     1882.38    100.50 o 
   6   3 -14      134.89      117.92     48.64 o 
   7   3 -14      738.82      726.69     65.89 o 
   8   3 -14       95.47       93.51     47.67 o 
   9   3 -14      740.23      621.03     81.10 o 
  10   3 -14      417.83      398.16     74.49 o 
  11   3 -14      955.93     1033.01     94.09 o 
  12   3 -14       34.03       27.17     58.79 o 
  13   3 -14      863.31      891.14     92.64 o 
  14   3 -14     1419.81     1354.43    125.90 o 
  15   3 -14       82.61        7.23     61.91 o 
  16   3 -14       67.49       24.70     65.97 o 
  17   3 -14     1905.06     1848.60    122.90 o 
  18   3 -14       30.55      -11.20     68.33 o 
  19   3 -14      163.37      129.20     76.14 o 
  20   3 -14       21.96      -50.68     68.79 o 
  21   3 -14      192.85      165.02     81.12 o 
  22   3 -14        7.58       15.10     74.39 o 
  23   3 -14       94.38      143.31     83.64 o 
  24   3 -14      648.35      528.62    104.10 o 
  25   3 -14      623.30      691.79    131.07 o 
   0   4 -14     1356.28     1580.07    140.47 o 
   1   4 -14     2126.66     2108.85    108.88 o 
   2   4 -14      666.81      605.67     77.82 o 
   3   4 -14       93.94      117.44     57.67 o 
   4   4 -14      796.03      865.45     81.12 o 
   5   4 -14      992.95     1013.27     85.18 o 
   6   4 -14     1728.91     1826.12    113.21 o 
   7   4 -14      161.50      170.56     67.18 o 
   8   4 -14      911.63      920.28    116.27 o 
   9   4 -14     1148.17     1031.88     98.82 o 
  10   4 -14       74.72      130.33     69.12 o 
  11   4 -14     2657.72     2704.52    136.94 o 
  12   4 -14      118.97      112.35     69.99 o 
  13   4 -14      660.02      620.47     90.96 o 
  14   4 -14     1391.83     1277.42    130.75 o 
  15   4 -14     3423.67     3328.54    346.78 o 
  16   4 -14       65.13      168.64     78.14 o 
  17   4 -14     1307.46     1416.70    119.75 o 
  18   4 -14      975.47     1018.69    110.08 o 
  19   4 -14       69.32       65.72     77.15 o 
  20   4 -14        2.11      -15.47     75.22 o 
  21   4 -14      601.12      587.03    104.48 o 
  22   4 -14       57.93       48.26     82.25 o 
  23   4 -14      430.84      379.91    100.80 o 
   0   5 -14     2394.77     2458.42    273.88 o 
   1   5 -14       73.88      116.57     60.11 o 
   2   5 -14      260.79      308.52     68.37 o 
   3   5 -14      113.13      107.97     59.27 o 
   4   5 -14       17.24      147.53     83.71 o 
   5   5 -14      281.76      369.59     94.89 o 
   6   5 -14     1408.98     1457.00    112.18 o 
   7   5 -14      234.66      279.10     77.26 o 
   8   5 -14      494.32      488.67     87.00 o 
   9   5 -14      139.83      219.91     74.90 o 
  10   5 -14      613.35      726.38     96.76 o 
  11   5 -14      257.75      273.47     78.71 o 
  12   5 -14       89.01       62.18     71.50 o 
  13   5 -14      274.20      215.59     81.88 o 
  14   5 -14      166.25      158.84     79.00 o 
  15   5 -14      231.67      276.62     85.49 o 
  16   5 -14     1277.20     1428.08    126.12 o 
  17   5 -14      190.00       67.31     80.90 o 
  18   5 -14      255.77      271.70     91.47 o 
  19   5 -14      600.26      733.33    112.69 o 
  20   5 -14      680.84      620.57    109.37 o 
  21   5 -14      170.77      152.49     92.81 o 
   0   6 -14      100.21       62.28     89.83 o 
   1   6 -14     1927.14     1886.64    142.43 o 
   2   6 -14       36.94       86.17     80.14 o 
   3   6 -14      128.17       25.51     83.28 o 
   4   6 -14      101.20      112.32     84.54 o 
   5   6 -14     2325.30     2430.99    152.11 o 
   6   6 -14      903.31      855.21    103.82 o 
   7   6 -14     1101.19      985.87    129.53 o 
   8   6 -14      156.25      207.87     83.76 o 
   9   6 -14      217.69      287.94     89.30 o 
  10   6 -14      877.91      783.16    107.12 o 
  11   6 -14      626.24      639.96    101.38 o 
  12   6 -14      429.63      345.81     93.76 o 
  13   6 -14      894.98      857.50    110.90 o 
  14   6 -14      146.31      125.55     83.96 o 
  15   6 -14     1158.12     1233.17    126.04 o 
  16   6 -14       74.71       48.11     86.35 o 
  17   6 -14     1218.20     1266.86    129.13 o 
  18   6 -14       69.74      173.06     94.46 o 
   0   7 -14       69.31      115.42    185.59 o 
   1   7 -14      609.45      573.76    154.93 o 
   2   7 -14      131.02      102.75    127.20 o 
   3   7 -14      686.65      744.51    122.32 o 
   4   7 -14       33.96       79.51     77.85 o 
   5   7 -14      185.71      216.03     86.95 o 
   6   7 -14      194.59       99.64     82.39 o 
   7   7 -14      573.12      552.47    104.76 o 
   8   7 -14       13.11      -23.56     78.96 o 
   9   7 -14      206.34      255.68     92.42 o 
  10   7 -14      312.16      483.77    106.46 o 
  11   7 -14       96.90      -16.17     82.66 o 
  12   7 -14      257.89      261.00     96.19 o 
  13   7 -14        9.56      -74.33     80.86 o 
   0   8 -14        0.63      -79.92    169.28 o 
   1   8 -14       40.57     -107.59    124.86 o 
   2   8 -14       23.67       48.27    134.26 o 
   3   8 -14      823.32      750.49    248.63 o 
   2   0 -13      420.51      381.36     83.13 o 
   4   0 -13       28.18       51.01     80.15 o 
   6   0 -13     7634.20     7286.85    228.12 o 
   8   0 -13     5347.88     5164.98    242.91 o 
  10   0 -13     1567.37     1594.53     81.72 o 
  12   0 -13     3723.75     3663.62    122.14 o 
  14   0 -13      353.87      343.47     61.07 o 
  16   0 -13       46.72       58.70     52.72 o 
  18   0 -13      103.35       97.20     60.18 o 
  20   0 -13      703.04      606.69    119.53 o 
  22   0 -13       76.57       63.54    144.81 o 
  24   0 -13       39.98      -26.12    144.33 o 
  26   0 -13        8.20      -18.32    155.19 o 
  28   0 -13      163.27       56.18    167.77 o 
   1   1 -13     1388.39     1340.24     82.60 o 
   2   1 -13      281.70      294.17     56.03 o 
   3   1 -13      384.38      482.72     61.73 o 
   4   1 -13      826.64      833.30     71.34 o 
   5   1 -13      568.31      546.91     52.15 o 
   6   1 -13     1338.93     1296.35     87.01 o 
   7   1 -13     2019.01     1822.52     76.33 o 
   8   1 -13      234.64      202.75     45.13 o 
   9   1 -13     4489.89     4263.47    105.11 o 
  10   1 -13     3640.34     3546.90     99.80 o 
  11   1 -13       84.24      100.64     46.84 o 
  12   1 -13      202.10      168.22     47.31 o 
  13   1 -13       92.98       69.28     45.12 o 
  14   1 -13     4446.78     4231.90    113.73 o 
  15   1 -13      253.63      246.12     54.36 o 
  16   1 -13       13.06      -39.40     44.99 o 
  17   1 -13      131.64      174.20     62.88 o 
  18   1 -13      278.79      250.02     72.53 o 
  19   1 -13     1107.36     1048.07     94.12 o 
  20   1 -13      301.31      350.68     76.16 o 
  21   1 -13      352.91      337.10     77.91 o 
  22   1 -13       19.65       28.63     66.85 o 
  23   1 -13     2170.51     2178.61    155.66 o 
  24   1 -13      104.82       16.27    108.38 o 
  25   1 -13      106.42      153.42    120.31 o 
  26   1 -13       23.84       52.48    112.71 o 
  27   1 -13      137.30      317.52    136.73 o 
   1   2 -13     1169.77     1347.76    113.02 o 
   2   2 -13     6191.50     6149.53    145.41 o 
   3   2 -13     2278.59     2296.30     99.91 o 
   4   2 -13      205.01      188.38     59.47 o 
   5   2 -13      365.62      338.10     49.45 o 
   6   2 -13     1381.07     1273.98     76.95 o 
   7   2 -13       44.51      -23.92     38.12 o 
   8   2 -13       48.24       42.00     41.86 o 
   9   2 -13     2044.19     1873.77     81.57 o 
  10   2 -13       66.09      113.65     44.18 o 
  11   2 -13      131.22      134.47     46.53 o 
  12   2 -13     2135.26     1908.20     84.66 o 
  13   2 -13     1069.75     1102.43     88.82 o 
  14   2 -13     1252.50     1213.10     93.88 o 
  15   2 -13      287.37      156.68     63.29 o 
  16   2 -13       24.33      -57.39     57.39 o 
  17   2 -13       61.89       35.54     63.14 o 
  18   2 -13      367.13      281.72     74.06 o 
  19   2 -13     1381.11     1395.89    118.50 o 
  20   2 -13        2.84       23.32     65.53 o 
  21   2 -13      255.15      112.95     75.42 o 
  22   2 -13      248.98      209.07     79.12 o 
  23   2 -13       85.93       68.53     73.68 o 
  24   2 -13      130.60      122.11     78.34 o 
  25   2 -13      964.93      962.51    111.45 o 
  26   2 -13      327.70      200.16    132.65 o 
  27   2 -13      119.51      175.89    207.14 o 
   1   3 -13      476.45      502.55     85.73 o 
   2   3 -13      153.68      196.67     55.04 o 
   3   3 -13     2325.69     2310.39    102.26 o 
   4   3 -13      153.42      192.25     54.62 o 
   5   3 -13      124.73      127.93     52.72 o 
   6   3 -13      141.17      140.72     45.26 o 
   7   3 -13      553.64      461.57     55.65 o 
   8   3 -13      151.34       89.70     43.21 o 
   9   3 -13      660.62      565.84     58.14 o 
  10   3 -13      171.79      172.97     62.97 o 
  11   3 -13     1578.33     1627.17    132.40 o 
  12   3 -13      519.14      512.51     76.61 o 
  13   3 -13     1035.08     1038.34     92.95 o 
  14   3 -13      142.48      112.55     63.68 o 
  15   3 -13      173.56      175.82     69.34 o 
  16   3 -13      583.59      528.38     86.58 o 
  17   3 -13     1044.73      962.53     99.75 o 
  18   3 -13      187.69      140.17     74.79 o 
  19   3 -13      191.15      146.60     76.72 o 
  20   3 -13        3.68      -11.00     65.23 o 
  21   3 -13      481.20      406.94     89.22 o 
  22   3 -13        1.78      -68.29     68.29 o 
  23   3 -13      309.30      187.87     83.46 o 
  24   3 -13       22.01       24.89     79.61 o 
  25   3 -13      635.55      742.11    110.36 o 
  26   3 -13      321.84      348.18     97.88 o 
   1   4 -13      785.35      785.80     77.21 o 
   2   4 -13      616.07      613.07     72.03 o 
   3   4 -13     1255.29     1296.25     90.25 o 
   4   4 -13     3954.71     3891.34    127.77 o 
   5   4 -13     1489.55     1546.70     94.02 o 
   6   4 -13     2526.65     2502.30     95.90 o 
   7   4 -13      757.77      645.75     81.97 o 
   8   4 -13      111.13       43.50     59.92 o 
   9   4 -13      421.86      346.90     75.26 o 
  10   4 -13     2713.02     2323.65    166.57 o 
  11   4 -13      976.98      867.58     95.26 o 
  12   4 -13     1528.07     1538.04    112.19 o 
  13   4 -13      217.39      200.54     72.15 o 
  14   4 -13      144.32       79.36     69.33 o 
  15   4 -13      891.95      958.03    101.88 o 
  16   4 -13     3470.20     3498.88    155.53 o 
  17   4 -13     1810.24     1789.71    126.98 o 
  18   4 -13      139.46      100.86     82.72 o 
  19   4 -13       68.54       76.85     76.20 o 
  20   4 -13      181.00      201.66     83.84 o 
  21   4 -13      592.37      470.43    121.62 o 
  22   4 -13        4.53      -52.25     74.57 o 
  23   4 -13      317.04      398.50     97.10 o 
  24   4 -13       45.84      112.11     85.98 o 
   1   5 -13      365.19      335.21     67.74 o 
   2   5 -13     1456.56     1469.65     98.36 o 
   3   5 -13      345.16      338.89     66.10 o 
   4   5 -13      558.58      528.72     95.14 o 
   5   5 -13       34.55       -5.57     70.88 o 
   6   5 -13      492.40      504.56     83.16 o 
   7   5 -13      877.84      862.41     95.39 o 
   8   5 -13      551.11      486.69     85.34 o 
   9   5 -13        6.83        1.98     62.13 o 
  10   5 -13      288.27      257.18     76.50 o 
  11   5 -13      152.90       11.24     66.67 o 
  12   5 -13     1056.04     1024.18    104.04 o 
  13   5 -13      222.00      215.20     79.37 o 
  14   5 -13     1160.61     1105.24    110.74 o 
  15   5 -13      254.51      256.67     85.79 o 
  16   5 -13      292.48      350.76     89.46 o 
  17   5 -13      183.21      170.81     84.75 o 
  18   5 -13      112.35       65.08     80.89 o 
  19   5 -13      368.09      396.15     97.64 o 
  20   5 -13      155.68       90.79     85.98 o 
  21   5 -13       45.05        8.08     82.00 o 
  22   5 -13      190.64      136.65     91.95 o 
   1   6 -13     1492.86     1517.93    106.13 o 
   2   6 -13       68.44       70.22     77.53 o 
   3   6 -13      440.32      428.39     94.95 o 
   4   6 -13     1541.06     1505.25    135.90 o 
   5   6 -13      190.61      212.63     77.54 o 
   6   6 -13      708.22      752.37     97.70 o 
   7   6 -13      510.70      477.55     91.09 o 
   8   6 -13      565.16      512.37     92.47 o 
   9   6 -13      862.78      614.20    127.45 o 
  10   6 -13       55.98       72.07     73.58 o 
  11   6 -13      363.37      283.44     86.10 o 
  12   6 -13      283.41      246.74     87.61 o 
  13   6 -13     1703.72     1607.63    130.95 o 
  14   6 -13      384.99      257.51     91.64 o 
  15   6 -13      994.99     1008.69    117.16 o 
  16   6 -13      775.53      739.15    110.73 o 
  17   6 -13      964.23     1008.95    120.72 o 
  18   6 -13      306.55      400.73    101.76 o 
  19   6 -13     1077.94     1018.03    124.67 o 
   1   7 -13      106.34       47.66    110.52 o 
   2   7 -13      257.70      202.66    128.84 o 
   3   7 -13      353.34      313.60     95.59 o 
   4   7 -13       23.30       55.82     72.59 o 
   5   7 -13      240.73      231.49     83.10 o 
   6   7 -13        9.38       61.02     77.91 o 
   7   7 -13      815.34      921.71    114.09 o 
   8   7 -13       37.42       28.42     79.07 o 
   9   7 -13      397.72      394.23     98.61 o 
  10   7 -13     1519.76     1394.00    128.20 o 
  11   7 -13      108.24      147.37     86.52 o 
  12   7 -13      155.93      123.97     87.98 o 
  13   7 -13      163.80      181.74     89.72 o 
  14   7 -13       74.49      162.01     90.51 o 
  15   7 -13      131.98       10.35     83.85 o 
   1   8 -13       65.95      -65.91    118.82 o 
   2   8 -13       21.60       35.91    133.13 o 
   3   8 -13      582.33      488.43    130.05 o 
   4   8 -13      570.04      704.76    138.37 o 
   5   8 -13       31.17       77.04    103.01 o 
   6   8 -13      185.43      188.84     94.53 o 
   7   8 -13     1234.13     1177.66    131.56 o 
   0   0 -12    27002.68    24670.74    510.37 o 
   2   0 -12      622.09      686.99     89.51 o 
   4   0 -12    21256.82    21311.15    339.42 o 
   6   0 -12     2855.80     2829.27    145.31 o 
   8   0 -12      996.55     1055.71     65.00 o 
  10   0 -12     5456.64     5523.40    139.43 o 
  12   0 -12     1431.22     1394.17     83.84 o 
  14   0 -12     4086.68     4097.56    300.62 o 
  16   0 -12      821.99      663.25     96.50 o 
  18   0 -12        6.67       -7.85     68.71 o 
  20   0 -12       84.91       42.42     63.48 o 
  22   0 -12     4653.73     4808.56    571.05 o 
  24   0 -12      206.20       67.31    147.63 o 
  26   0 -12     1419.13     1322.82    250.07 o 
  28   0 -12     1488.27     1668.74    280.23 o 
   0   1 -12     3216.50     3474.28    154.32 o 
   1   1 -12     4825.31     4592.43    120.37 o 
   2   1 -12     1415.68     1408.82     80.15 o 
   3   1 -12       18.24       33.21     42.81 o 
   4   1 -12     6902.25     6684.67    141.14 o 
   5   1 -12      151.28      133.18     36.83 o 
   6   1 -12     1835.91     1727.40     70.17 o 
   7   1 -12     2498.22     2286.33     92.21 o 
   8   1 -12       20.55      -23.64     34.28 o 
   9   1 -12     3616.93     3363.55     92.96 o 
  10   1 -12      164.94      144.71     41.91 o 
  11   1 -12      279.88      183.35     44.78 o 
  12   1 -12       28.16       47.92     40.41 o 
  13   1 -12       66.38       51.57     32.95 o 
  14   1 -12       48.34       11.40     32.36 o 
  15   1 -12      223.11      207.07     41.57 o 
  16   1 -12      271.44      247.69     44.58 o 
  17   1 -12     1188.60     1218.55     67.15 o 
  18   1 -12      468.68      396.98     63.57 o 
  19   1 -12     2834.89     2990.50    150.76 o 
  20   1 -12     2286.33     2251.66    120.19 o 
  21   1 -12      170.31      253.38     71.88 o 
  22   1 -12      874.39      869.82     95.05 o 
  23   1 -12     2356.53     2528.86    132.81 o 
  24   1 -12     1035.78      975.27    102.69 o 
  25   1 -12      111.80      157.58     87.42 o 
  26   1 -12      147.62       71.81     85.71 o 
  27   1 -12        4.92       27.90    109.23 o 
  28   1 -12       41.39      -39.80    114.34 o 
   0   2 -12    32775.33    32240.66    513.22 o 
   1   2 -12      783.20      916.65     98.32 o 
   2   2 -12      817.48      766.73     66.76 o 
   3   2 -12      872.45      934.37     70.60 o 
   4   2 -12     2260.41     2189.55     93.64 o 
   5   2 -12      557.97      632.97     62.83 o 
   6   2 -12     4313.78     4387.47    155.59 o 
   7   2 -12      688.48      658.99     55.10 o 
   8   2 -12      127.51       99.13     40.79 o 
   9   2 -12     1374.71     1443.13     72.52 o 
  10   2 -12     7384.54     7209.53    130.97 o 
  11   2 -12      132.22      116.76     42.59 o 
  12   2 -12      351.31      289.62     50.39 o 
  13   2 -12     1685.33     1517.37     75.97 o 
  14   2 -12      513.86      362.60     91.50 o 
  15   2 -12     1648.97     1578.20    101.54 o 
  16   2 -12      429.70      251.97     87.21 o 
  17   2 -12      863.60      693.88    112.40 o 
  18   2 -12     1753.69     1751.24    113.87 o 
  19   2 -12      881.76      826.25    107.80 o 
  20   2 -12      117.26       75.29     67.32 o 
  21   2 -12      123.13      180.79    102.18 o 
  22   2 -12      904.74      834.62     98.62 o 
  23   2 -12      228.14      338.09     81.82 o 
  24   2 -12      596.36      612.74     94.17 o 
  25   2 -12     1028.37     1093.29    112.21 o 
  26   2 -12        7.39       81.92     76.83 o 
  27   2 -12      329.09      309.26    104.16 o 
  28   2 -12      655.97      659.83    161.81 o 
   0   3 -12     4110.79     3925.92    168.49 o 
   1   3 -12      329.33      305.26     55.69 o 
   2   3 -12     1303.09     1234.20     80.51 o 
   3   3 -12     2528.08     2457.03     99.90 o 
   4   3 -12     2279.85     2283.41     97.48 o 
   5   3 -12      217.25      119.46     48.20 o 
   6   3 -12     1482.53     1451.10     73.87 o 
   7   3 -12      527.17      466.99     52.46 o 
   8   3 -12       63.47        7.31     37.38 o 
   9   3 -12      858.49      917.45     75.67 o 
  10   3 -12     1224.28     1125.15     88.23 o 
  11   3 -12      651.97      584.04     75.38 o 
  12   3 -12     1590.10     1484.35     98.34 o 
  13   3 -12     1575.71     1471.48    101.91 o 
  14   3 -12      173.46      190.19     67.22 o 
  15   3 -12     1332.90     1206.64     99.97 o 
  16   3 -12      609.46      660.07     86.01 o 
  17   3 -12      693.92      698.11     90.33 o 
  18   3 -12      585.49      514.35     85.13 o 
  19   3 -12      306.96      319.94     81.09 o 
  20   3 -12     1334.68     1419.86    156.95 o 
  21   3 -12      348.84      280.34     81.39 o 
  22   3 -12       26.98      -37.77     67.03 o 
  23   3 -12      402.06      387.04     90.26 o 
  24   3 -12        3.16       50.62     74.30 o 
  25   3 -12      424.40      431.33     97.39 o 
  26   3 -12      151.92      162.68     90.32 o 
  27   3 -12     1115.09     1215.78    216.35 o 
   0   4 -12       32.58       -0.70     66.23 o 
   1   4 -12      888.10      987.95    104.22 o 
   2   4 -12     3614.23     3751.67    122.09 o 
   3   4 -12     1442.34     1498.45     89.94 o 
   4   4 -12      452.79      530.45     65.69 o 
   5   4 -12     1440.90     1627.84     90.68 o 
   6   4 -12       69.78       73.79     43.86 o 
   7   4 -12      904.41      919.14     86.95 o 
   8   4 -12     1332.30     1326.86    180.51 o 
   9   4 -12     2425.00     2188.70    115.78 o 
  10   4 -12      188.02      150.93     65.45 o 
  11   4 -12      250.54      233.54     71.20 o 
  12   4 -12     2626.55     2520.82    149.34 o 
  13   4 -12      479.15      428.15     80.63 o 
  14   4 -12      388.41      337.58     78.89 o 
  15   4 -12      773.61      785.38     94.69 o 
  16   4 -12      619.17      577.34    101.71 o 
  17   4 -12      629.34      516.34    112.34 o 
  18   4 -12      717.07      679.87     96.39 o 
  19   4 -12      257.47      209.29     80.92 o 
  20   4 -12       29.49        0.79     70.76 o 
  21   4 -12       39.33       75.43     74.79 o 
  22   4 -12      748.43      771.88    117.14 o 
  23   4 -12      302.58      244.02     89.63 o 
  24   4 -12       19.81       39.73     79.02 o 
  25   4 -12        3.21       65.09     85.90 o 
   0   5 -12     5078.50     5292.18    296.37 o 
   1   5 -12      738.74      921.89     82.40 o 
   2   5 -12     1478.27     1525.84     96.31 o 
   3   5 -12      782.97      692.36     75.22 o 
   4   5 -12      821.58      846.46     79.89 o 
   5   5 -12      414.78      340.79     86.74 o 
   6   5 -12     3494.82     3433.60    141.57 o 
   7   5 -12      325.39      228.06     92.71 o 
   8   5 -12     1055.17      920.29     94.90 o 
   9   5 -12       37.30       -3.25     62.31 o 
  10   5 -12      437.23      323.61     78.30 o 
  11   5 -12       19.71      -41.62     59.75 o 
  12   5 -12      885.23      951.82    102.08 o 
  13   5 -12      202.41      109.16     72.75 o 
  14   5 -12       86.40       75.43     69.77 o 
  15   5 -12      310.02      292.03     83.77 o 
  16   5 -12     4455.86     4687.10    194.40 o 
  17   5 -12      130.75      127.24     79.11 o 
  18   5 -12      233.20      185.08     82.85 o 
  19   5 -12      370.66      346.98     90.04 o 
  20   5 -12       13.65       -4.33     76.61 o 
  21   5 -12       12.46      -66.90     76.58 o 
  22   5 -12       98.84      165.33     89.02 o 
  23   5 -12       52.39        4.47     85.42 o 
   0   6 -12     2260.41     2327.06    167.14 o 
   1   6 -12     1811.50     1894.96    109.28 o 
   2   6 -12      761.88      871.41    108.73 o 
   3   6 -12      850.04      977.62    113.53 o 
   4   6 -12       56.82       -2.72     71.82 o 
   5   6 -12     2135.57     2249.83    131.34 o 
   6   6 -12      244.19      272.86     80.05 o 
   7   6 -12      579.27      476.05     87.76 o 
   8   6 -12      395.42      330.43     81.29 o 
   9   6 -12      837.95      734.83     97.82 o 
  10   6 -12       61.06       33.73     70.93 o 
  11   6 -12      656.10      519.47     97.79 o 
  12   6 -12      322.75      298.46     85.06 o 
  13   6 -12     1605.87     1676.01    129.40 o 
  14   6 -12      221.13      271.98     86.28 o 
  15   6 -12     1135.06      897.10    112.78 o 
  16   6 -12       63.07       45.57     84.73 o 
  17   6 -12      598.15      546.74    102.48 o 
  18   6 -12       68.35      153.13     87.70 o 
  19   6 -12      633.81      753.76    115.21 o 
  20   6 -12       19.06       15.24     84.26 o 
   0   7 -12      579.77      672.32    206.40 o 
   1   7 -12        9.01      -51.08    104.37 o 
   2   7 -12       63.84       37.00     81.60 o 
   3   7 -12      378.06      332.93     96.67 o 
   4   7 -12     1132.86     1302.34    135.89 o 
   5   7 -12        0.94      -67.11     67.11 o 
   6   7 -12      298.45      284.62     87.20 o 
   7   7 -12      109.37      119.30     75.32 o 
   8   7 -12       40.49       58.14     76.88 o 
   9   7 -12      328.16      330.45     89.60 o 
  10   7 -12     1847.11     1726.16    160.02 o 
  11   7 -12      357.11      371.61     96.02 o 
  12   7 -12      563.03      646.09    106.71 o 
  13   7 -12      733.48      705.02    108.21 o 
  14   7 -12      274.97      284.04     96.22 o 
  15   7 -12       57.07       74.89     86.24 o 
  16   7 -12      398.50      433.03    103.99 o 
   0   8 -12      238.65      184.88    191.37 o 
   1   8 -12      140.09       47.74    120.90 o 
   2   8 -12      445.10      811.54    169.00 o 
   3   8 -12      319.94      329.76    119.56 o 
   4   8 -12      196.62      142.01    106.31 o 
   5   8 -12      288.30      361.62     97.58 o 
   6   8 -12      327.81      352.78     99.29 o 
   7   8 -12      272.99      290.90     98.95 o 
   8   8 -12      169.96      299.21     98.53 o 
   9   8 -12     2952.81     2887.00    246.71 o 
   2   0 -11    19147.80    19566.78    308.83 o 
   4   0 -11     2284.76     2592.58    133.58 o 
   6   0 -11      477.34      590.45     82.06 o 
   8   0 -11       63.04       30.86     35.52 o 
  10   0 -11    12369.07    11828.77    224.84 o 
  12   0 -11      455.58      398.74     57.43 o 
  14   0 -11     3465.20     3285.86    261.57 o 
  16   0 -11     2380.86     2153.46    264.10 o 
  18   0 -11     1273.14     1382.45    141.60 o 
  20   0 -11      301.86      272.53     73.21 o 
  22   0 -11     1934.38     1811.82    258.08 o 
  24   0 -11      301.31      118.95     94.57 o 
  26   0 -11      963.87      943.36    142.54 o 
  28   0 -11     1441.49     1653.95    273.64 o 
   1   1 -11     3395.51     3198.67    100.21 o 
   2   1 -11      428.08      445.00     54.37 o 
   3   1 -11       96.21      114.04     42.73 o 
   4   1 -11     1591.88     1613.01     78.86 o 
   5   1 -11     3074.80     2811.11    117.39 o 
   6   1 -11       64.36       14.83     33.43 o 
   7   1 -11     3558.11     3305.13     88.29 o 
   8   1 -11     2577.72     2291.36     76.07 o 
   9   1 -11      625.52      591.63     50.33 o 
  10   1 -11     2629.43     2534.16     82.27 o 
  11   1 -11     2605.67     2426.91     82.03 o 
  12   1 -11     1336.87     1401.15     77.64 o 
  13   1 -11       20.38       17.72     30.82 o 
  14   1 -11      438.04      441.93     44.17 o 
  15   1 -11      503.42      481.64     48.12 o 
  16   1 -11      556.11      520.73     50.90 o 
  17   1 -11     3083.93     2910.85    169.70 o 
  18   1 -11       61.77       38.45     59.97 o 
  19   1 -11     3141.17     3251.83    113.32 o 
  20   1 -11     1391.54     1416.90     85.78 o 
  21   1 -11     1202.02     1311.69     86.31 o 
  22   1 -11      120.81      103.74     55.08 o 
  23   1 -11      981.66     1051.22     85.90 o 
  24   1 -11      194.79      246.27     75.88 o 
  25   1 -11       47.98       63.95     70.88 o 
  26   1 -11      123.59      123.33     87.74 o 
  27   1 -11      228.39      336.67    100.61 o 
  28   1 -11        5.24        8.44     88.52 o 
  29   1 -11       51.66       82.78     97.79 o 
   1   2 -11      972.76     1036.30     70.30 o 
   2   2 -11      499.15      510.74     56.39 o 
   3   2 -11     2447.25     2401.90     89.89 o 
   4   2 -11       46.28      -16.36     37.54 o 
   5   2 -11      680.32      725.15     61.35 o 
   6   2 -11       24.60       47.13     34.61 o 
   7   2 -11     2558.30     2370.41     99.97 o 
   8   2 -11     1557.05     1554.79     69.27 o 
   9   2 -11       95.80       17.04     35.82 o 
  10   2 -11      960.37      934.94     59.06 o 
  11   2 -11      215.15      216.15     43.07 o 
  12   2 -11     2952.90     2758.06    116.05 o 
  13   2 -11      205.78      200.84     34.68 o 
  14   2 -11     4298.58     4067.79    113.67 o 
  15   2 -11     2161.22     2054.30    102.17 o 
  16   2 -11      287.07      277.83     50.66 o 
  17   2 -11     1696.21     1726.46     86.61 o 
  18   2 -11    12891.75    12566.22    283.69 o 
  19   2 -11      301.82      393.29     61.84 o 
  20   2 -11       39.49        6.40     59.91 o 
  21   2 -11      652.01      739.33     93.35 o 
  22   2 -11      141.12      178.43     74.35 o 
  23   2 -11      382.60      322.39     83.30 o 
  24   2 -11      121.31      140.52     75.83 o 
  25   2 -11      856.78      973.39    108.23 o 
  26   2 -11       15.11      -32.50     71.79 o 
  27   2 -11      327.24      253.96     92.07 o 
  28   2 -11       69.19       86.47     82.33 o 
   1   3 -11     3534.96     3538.05    108.70 o 
   2   3 -11     1145.97     1190.61     76.27 o 
   3   3 -11     1089.40     1081.17     73.41 o 
   4   3 -11      855.10      829.36     66.37 o 
   5   3 -11      585.03      661.22     61.16 o 
   6   3 -11        6.54        7.82     34.85 o 
   7   3 -11     1384.36     1376.55     68.60 o 
   8   3 -11     5276.03     5243.52    220.52 o 
   9   3 -11     1600.00     1639.15     71.20 o 
  10   3 -11      382.13      345.49     64.77 o 
  11   3 -11      489.26      501.58     68.81 o 
  12   3 -11     3223.77     3143.15    183.78 o 
  13   3 -11     1201.38     1131.67     67.92 o 
  14   3 -11      597.41      529.54     78.39 o 
  15   3 -11     2959.89     2863.12    127.48 o 
  16   3 -11       71.22        8.49     63.12 o 
  17   3 -11      208.16      145.56     68.06 o 
  18   3 -11       16.47      -30.14     66.58 o 
  19   3 -11       61.42      100.14     66.95 o 
  20   3 -11     1790.52     1727.24    119.71 o 
  21   3 -11      236.61      123.07     76.72 o 
  22   3 -11      313.50      170.15     75.41 o 
  23   3 -11       19.14       -1.46     68.76 o 
  24   3 -11      794.47      827.40    105.51 o 
  25   3 -11       79.83       43.63     75.49 o 
  26   3 -11       50.20       72.35     84.91 o 
  27   3 -11     1239.57     1444.17    131.09 o 
   1   4 -11     1499.61     1598.20     87.40 o 
   2   4 -11     2286.52     2250.35     98.15 o 
   3   4 -11     1321.96     1354.24     83.24 o 
   4   4 -11       48.36       94.13     46.97 o 
   5   4 -11     2917.72     2983.64    105.34 o 
   6   4 -11     1853.58     1837.26     79.30 o 
   7   4 -11      118.23       60.49     39.35 o 
   8   4 -11     2897.48     2805.04    119.81 o 
   9   4 -11     2191.15     2120.17    112.20 o 
  10   4 -11      140.38       74.91     59.15 o 
  11   4 -11     4094.99     3717.91    261.13 o 
  12   4 -11     2601.44     2511.28    124.34 o 
  13   4 -11      748.64      707.32     87.28 o 
  14   4 -11     9696.25     9570.13    517.16 o 
  15   4 -11      117.13       64.71     65.91 o 
  16   4 -11     1070.79     1128.36    106.90 o 
  17   4 -11      281.30      237.22     79.01 o 
  18   4 -11      766.99      870.00    127.13 o 
  19   4 -11       14.79      145.68     73.89 o 
  20   4 -11       80.13       51.50     70.53 o 
  21   4 -11      319.17      318.95     86.39 o 
  22   4 -11      733.29      760.22    104.24 o 
  23   4 -11      239.42      219.60     86.23 o 
  24   4 -11      186.05      144.22     84.65 o 
  25   4 -11      134.41      164.46     88.83 o 
  26   4 -11      388.25      432.58    102.64 o 
   1   5 -11      540.88      541.10     68.63 o 
   2   5 -11       40.80       55.50     49.36 o 
   3   5 -11      557.09      554.92     67.23 o 
   4   5 -11     3107.91     3238.93    117.96 o 
   5   5 -11      767.65      673.16     94.09 o 
   6   5 -11     2514.30     2301.61    118.05 o 
   7   5 -11      322.26      321.15     70.21 o 
   8   5 -11      520.02      540.61     80.39 o 
   9   5 -11       41.82      -16.02     58.55 o 
  10   5 -11      128.81      100.30     65.51 o 
  11   5 -11      111.35       66.21     65.39 o 
  12   5 -11     2983.06     2909.55    138.34 o 
  13   5 -11      229.14      240.66     76.84 o 
  14   5 -11      131.37       97.63     69.69 o 
  15   5 -11       88.43      145.43     71.16 o 
  16   5 -11      510.60      475.97     90.30 o 
  17   5 -11       66.00        3.35     96.21 o 
  18   5 -11     1397.37     1380.81    120.40 o 
  19   5 -11      201.45      181.87     83.88 o 
  20   5 -11      757.30      741.00    106.21 o 
  21   5 -11       54.38       -8.39     76.02 o 
  22   5 -11       18.91      -72.53     72.53 o 
  23   5 -11       12.73       33.85     82.81 o 
  24   5 -11     2496.48     2493.18    304.78 o 
   1   6 -11     3385.14     3598.02    141.13 o 
   2   6 -11      768.37      972.60     90.68 o 
   3   6 -11      169.24      156.94     77.18 o 
   4   6 -11      320.68      358.29     88.89 o 
   5   6 -11     5498.73     5536.95    295.34 o 
   6   6 -11      956.11     1157.74    133.60 o 
   7   6 -11     1053.00     1081.05    102.73 o 
   8   6 -11      677.74      695.17     90.94 o 
   9   6 -11      171.81      277.92     78.06 o 
  10   6 -11     1973.84     1906.10    169.85 o 
  11   6 -11      829.73      839.89    102.72 o 
  12   6 -11      415.72      405.03     88.29 o 
  13   6 -11      388.28      317.17     85.16 o 
  14   6 -11     1266.24     1227.53    115.58 o 
  15   6 -11       11.00       10.71     73.61 o 
  16   6 -11      450.83      365.12     93.19 o 
  17   6 -11      854.84      707.48    107.72 o 
  18   6 -11      608.09      541.06    104.79 o 
  19   6 -11      317.77      287.41     95.26 o 
  20   6 -11      133.98      137.68     90.49 o 
  21   6 -11      103.72      185.25    108.00 o 
   1   7 -11      118.19      150.59     83.49 o 
   2   7 -11      200.02      205.42     87.56 o 
   3   7 -11      493.88      578.78    118.29 o 
   4   7 -11      806.10      996.54    121.96 o 
   5   7 -11      193.38      180.46     78.61 o 
   6   7 -11      173.13      138.75     75.86 o 
   7   7 -11       25.92       98.75     74.46 o 
   8   7 -11     3750.00     3590.55    212.95 o 
   9   7 -11       93.05      173.28     80.22 o 
  10   7 -11      209.69      152.93     79.26 o 
  11   7 -11      422.61      337.97     91.00 o 
  12   7 -11      308.13      314.02     92.06 o 
  13   7 -11      640.84      736.15    108.29 o 
  14   7 -11      105.25       78.54     82.01 o 
  15   7 -11      387.22      394.08     99.38 o 
  16   7 -11        3.90       51.38     83.64 o 
  17   7 -11       10.35      -40.68     79.49 o 
   1   8 -11      265.03      174.67    128.38 o 
   2   8 -11      326.15      367.99    135.52 o 
   3   8 -11      112.02      240.07    109.83 o 
   4   8 -11      145.92      219.90     90.35 o 
   5   8 -11     1135.62     1127.16    123.26 o 
   6   8 -11      419.83      343.10     96.14 o 
   7   8 -11      257.33      325.72     96.76 o 
   8   8 -11      601.66      437.68    101.20 o 
   9   8 -11     2104.70     2182.90    185.57 o 
  10   8 -11       11.68      -14.14     85.81 o 
  11   8 -11      247.03      187.27     94.64 o 
   0   0 -10      579.74      800.75    116.53 o 
   2   0 -10    10800.05    11078.87    224.10 o 
   4   0 -10     7733.04     7063.83    186.27 o 
   6   0 -10        9.39      -12.90     29.73 o 
   8   0 -10       21.58       13.07     34.20 o 
  10   0 -10     7648.74     8050.76    321.31 o 
  12   0 -10    10192.49     9563.89    373.82 o 
  14   0 -10     2253.77     2002.10    243.31 o 
  16   0 -10    10200.08     9835.25    604.70 o 
  18   0 -10     8315.25     7949.30    483.25 o 
  20   0 -10     2184.26     2328.36    144.53 o 
  22   0 -10     1281.12     1129.80    149.16 o 
  24   0 -10     2424.68     2435.97    178.89 o 
  26   0 -10      355.78      361.73    113.04 o 
  28   0 -10      850.59     1025.83    210.80 o 
  30   0 -10       66.10      127.79    173.99 o 
   0   1 -10     9451.77     9280.70    369.16 o 
   1   1 -10     2314.81     2167.27     89.58 o 
   2   1 -10     3367.79     3222.97     95.83 o 
   3   1 -10     1768.86     1692.75     77.27 o 
   4   1 -10       54.04       35.45     37.77 o 
   5   1 -10     6656.56     6102.75    191.01 o 
   6   1 -10      713.16      637.81     47.30 o 
   7   1 -10     3679.40     3472.32     84.22 o 
   8   1 -10      185.68      149.31     36.14 o 
   9   1 -10      971.47      886.76     54.78 o 
  10   1 -10       24.12        1.46     23.97 o 
  11   1 -10     4217.35     4002.14     89.95 o 
  12   1 -10       33.00       -3.39     28.51 o 
  13   1 -10     1179.32     1160.30     56.12 o 
  14   1 -10      102.81       82.41     33.90 o 
  15   1 -10      699.71      707.34     64.88 o 
  16   1 -10       54.37        3.83     44.76 o 
  17   1 -10     1315.92     1236.19     70.65 o 
  18   1 -10        4.80       10.91     42.43 o 
  19   1 -10     3810.94     3869.15    117.27 o 
  20   1 -10      894.25      933.51     75.56 o 
  21   1 -10      461.83      393.28     62.96 o 
  22   1 -10     2378.22     2201.66    104.61 o 
  23   1 -10        2.69        9.87     55.52 o 
  24   1 -10      722.80      633.63     76.34 o 
  25   1 -10       34.29       32.72     56.88 o 
  26   1 -10      344.71      254.81     68.57 o 
  27   1 -10      537.97      544.24     91.27 o 
  28   1 -10      229.16      197.00     97.90 o 
  29   1 -10      304.77      243.25    102.46 o 
   0   2 -10    17003.99    16223.87    602.15 o 
   1   2 -10     6350.28     6553.78    129.80 o 
   2   2 -10      956.91     1207.57     70.57 o 
   3   2 -10     6305.61     6236.99    125.89 o 
   4   2 -10     1198.37     1233.44     69.97 o 
   5   2 -10      882.20      885.05     62.84 o 
   6   2 -10      101.89       80.39     33.83 o 
   7   2 -10     2473.25     2353.02     74.38 o 
   8   2 -10       72.28       84.94     34.99 o 
   9   2 -10     1484.68     1512.19     65.17 o 
  10   2 -10      922.30      868.28     55.39 o 
  11   2 -10      477.68      482.68     46.47 o 
  12   2 -10      102.69      133.76     31.28 o 
  13   2 -10     2952.42     2922.98    120.19 o 
  14   2 -10      479.24      484.53     52.03 o 
  15   2 -10      889.23      830.78     63.75 o 
  16   2 -10      277.47      204.43     48.72 o 
  17   2 -10      599.02      559.25     66.54 o 
  18   2 -10     1613.01     1675.74    158.84 o 
  19   2 -10      179.92      167.55     72.18 o 
  20   2 -10     3047.36     3020.08    113.49 o 
  21   2 -10     1437.81     1361.31    123.54 o 
  22   2 -10       96.74       74.65     55.46 o 
  23   2 -10     1214.74     1199.60     91.55 o 
  24   2 -10     1221.12     1276.00    111.07 o 
  25   2 -10       37.13        2.64     70.01 o 
  26   2 -10      397.62      305.14     86.40 o 
  27   2 -10      148.47       73.18     78.51 o 
  28   2 -10     1006.39     1078.45    117.79 o 
  29   2 -10       36.47      100.41     84.69 o 
   0   3 -10       11.21       23.72     52.12 o 
   1   3 -10     4072.82     4126.87    110.85 o 
   2   3 -10       67.87       34.64     38.22 o 
   3   3 -10      182.21      230.76     45.44 o 
   4   3 -10        0.77       33.97     35.28 o 
   5   3 -10      962.98     1010.79     65.97 o 
   6   3 -10      551.92      644.88     60.25 o 
   7   3 -10     2308.15     2254.36     77.39 o 
   8   3 -10      211.49      208.18     53.65 o 
   9   3 -10     2576.65     2286.25    101.25 o 
  10   3 -10      787.31      765.44     54.08 o 
  11   3 -10      225.04      265.67     41.71 o 
  12   3 -10       21.80      -16.49     32.20 o 
  13   3 -10       97.77       58.35     39.18 o 
  14   3 -10      274.10      200.17     56.72 o 
  15   3 -10     3678.12     3559.06    108.14 o 
  16   3 -10      180.60      204.76     49.43 o 
  17   3 -10       86.08       45.17     45.97 o 
  18   3 -10      635.04      554.02     66.25 o 
  19   3 -10        8.84       21.23     48.03 o 
  20   3 -10       58.64        0.65     62.61 o 
  21   3 -10      153.30      183.57     74.17 o 
  22   3 -10        6.04       53.36     67.99 o 
  23   3 -10       76.44      141.50     74.25 o 
  24   3 -10       47.76       18.84     70.76 o 
  25   3 -10      452.42      420.28     93.08 o 
  26   3 -10       74.38        9.14     75.68 o 
  27   3 -10      339.87      403.06     98.04 o 
  28   3 -10      242.63      244.09    119.62 o 
   0   4 -10     9619.12     9937.76    244.35 o 
   1   4 -10     2767.77     2944.26    124.56 o 
   2   4 -10     3510.67     3728.57    113.48 o 
   3   4 -10      504.49      562.93     60.79 o 
   4   4 -10       10.29      -10.77     36.62 o 
   5   4 -10     3860.17     3755.53    142.71 o 
   6   4 -10      620.70      608.58     56.75 o 
   7   4 -10      192.07      154.42     56.06 o 
   8   4 -10      725.01      691.94     56.13 o 
   9   4 -10      481.98      438.98     51.52 o 
  10   4 -10      224.59      137.27     44.26 o 
  11   4 -10     2564.62     2303.28     94.27 o 
  12   4 -10      842.63      849.09     67.02 o 
  13   4 -10     1337.94     1343.38     94.20 o 
  14   4 -10      164.01      162.73     57.25 o 
  15   4 -10       91.21      106.33     48.40 o 
  16   4 -10       53.05       53.55     65.25 o 
  17   4 -10     1437.24     1616.08    120.97 o 
  18   4 -10        4.32       48.47     66.29 o 
  19   4 -10      684.14      659.25    100.97 o 
  20   4 -10      211.37      207.08     77.67 o 
  21   4 -10      808.31      809.87    100.69 o 
  22   4 -10        5.16      -27.01     69.92 o 
  23   4 -10      235.79      254.29     83.80 o 
  24   4 -10      540.72      404.70     94.03 o 
  25   4 -10      697.92      668.39    106.30 o 
  26   4 -10       32.22      -76.33     76.33 o 
   0   5 -10      318.90      354.21     84.35 o 
   1   5 -10      638.88      781.07     72.35 o 
   2   5 -10     3639.19     3896.75    124.28 o 
   3   5 -10      253.38      282.56     57.26 o 
   4   5 -10     1197.12     1177.74     80.66 o 
   5   5 -10      225.30      253.30     53.16 o 
   6   5 -10       77.64       57.50     55.30 o 
   7   5 -10      106.41       75.05     57.71 o 
   8   5 -10       20.71      -40.09     41.61 o 
   9   5 -10        7.83      -21.27     40.39 o 
  10   5 -10       43.67       22.72     42.58 o 
  11   5 -10      227.02      230.82     54.97 o 
  12   5 -10       29.18       63.74     47.45 o 
  13   5 -10      212.44      151.64     71.59 o 
  14   5 -10       69.93       26.72     65.43 o 
  15   5 -10      131.92      150.50     70.32 o 
  16   5 -10      401.80      445.62     84.38 o 
  17   5 -10      215.31      174.10     78.54 o 
  18   5 -10     1601.66     1639.46    138.50 o 
  19   5 -10      235.29      154.15     78.97 o 
  20   5 -10      110.12      193.06     83.84 o 
  21   5 -10      247.51      121.52     82.71 o 
  22   5 -10      751.45      855.05    112.53 o 
  23   5 -10      254.20      372.85     94.61 o 
  24   5 -10      280.83      336.91    118.96 o 
   0   6 -10      165.80      309.56     91.84 o 
   1   6 -10     3694.84     4018.92    137.67 o 
   2   6 -10      194.25      204.00     60.02 o 
   3   6 -10     1042.89     1207.56     90.53 o 
   4   6 -10     2445.74     2569.00    144.83 o 
   5   6 -10     2720.17     2850.27    134.06 o 
   6   6 -10      147.81      174.24     59.20 o 
   7   6 -10      176.92      160.32     60.82 o 
   8   6 -10      214.38      200.22     63.91 o 
   9   6 -10      661.52      602.79     77.85 o 
  10   6 -10     1321.13     1279.82     98.12 o 
  11   6 -10      679.56      769.46     85.61 o 
  12   6 -10       45.41      -19.80     57.30 o 
  13   6 -10       84.19       74.10     62.48 o 
  14   6 -10        9.28      -25.81     56.85 o 
  15   6 -10      195.97      152.53     67.01 o 
  16   6 -10       71.25       35.44     64.26 o 
  17   6 -10      404.04      502.74     85.71 o 
  18   6 -10      176.39      202.05     85.52 o 
  19   6 -10      145.62      119.87     84.28 o 
  20   6 -10      762.85      774.81    113.01 o 
  21   6 -10      201.49      254.19    112.03 o 
  22   6 -10       46.83      -30.02     95.66 o 
   0   7 -10      389.63      461.89    107.14 o 
   1   7 -10      378.26      470.19     93.49 o 
   2   7 -10        7.17       20.63     71.41 o 
   3   7 -10      375.02      485.63     99.26 o 
   4   7 -10      338.84      364.52     93.25 o 
   5   7 -10       84.18       82.08     60.70 o 
   6   7 -10      243.92      207.25     68.80 o 
   7   7 -10      401.94      367.29     85.73 o 
   8   7 -10       40.84       62.05     62.09 o 
   9   7 -10      798.10      841.52     91.62 o 
  10   7 -10        1.12      -13.64     60.61 o 
  11   7 -10      341.50      345.38     77.70 o 
  12   7 -10      249.67      220.51     74.39 o 
  13   7 -10      187.94      235.10     74.82 o 
  14   7 -10        6.26       14.18     64.46 o 
  15   7 -10      845.79      866.27    110.27 o 
  16   7 -10      532.96      539.29     90.94 o 
  17   7 -10       48.27      -18.78     76.79 o 
  18   7 -10      122.32      135.14     90.73 o 
   0   8 -10        2.33      173.99    169.32 o 
   1   8 -10      613.38      565.18    147.94 o 
   2   8 -10        9.88      231.54    130.57 o 
   3   8 -10      896.41      969.76    112.68 o 
   4   8 -10       25.47       16.84     78.30 o 
   5   8 -10      862.17      938.22     99.80 o 
   6   8 -10      145.90       61.96     69.04 o 
   7   8 -10      776.90      761.62     96.49 o 
   8   8 -10      449.31      482.98     89.04 o 
   9   8 -10      882.91      928.07    105.59 o 
  10   8 -10       16.11       91.72     73.94 o 
  11   8 -10      194.66      124.11     79.79 o 
  12   8 -10      132.82      171.07     80.27 o 
  13   8 -10      179.26      189.65     93.42 o 
   2   0  -9      309.45      360.25     36.44 o 
   4   0  -9     1513.63     1612.03     60.23 o 
   6   0  -9    14789.05    15308.73    377.98 o 
   8   0  -9     1632.48     1900.09     76.81 o 
  10   0  -9    24444.67    24629.93    585.75 o 
  12   0  -9      127.76       56.90     42.88 o 
  14   0  -9     7231.58     7191.20    403.28 o 
  16   0  -9     9165.84     8618.12    392.67 o 
  18   0  -9    17949.72    16386.97   1042.92 o 
  20   0  -9     1411.21     1335.39    110.79 o 
  22   0  -9      196.08      190.91     69.61 o 
  24   0  -9     1277.73     1042.13    135.28 o 
  26   0  -9      569.78      613.92    125.10 o 
  28   0  -9      207.53      305.29    129.32 o 
  30   0  -9      821.41      863.74    152.94 o 
   1   1  -9     3105.43     2802.54     85.69 o 
   2   1  -9     2508.92     2606.96     93.02 o 
   3   1  -9     2713.53     2722.74     84.56 o 
   4   1  -9       89.49      149.70     40.44 o 
   5   1  -9     3262.06     2952.93     92.82 o 
   6   1  -9      820.05      803.85     48.21 o 
   7   1  -9     2282.29     2159.87     68.11 o 
   8   1  -9      550.36      452.28     41.94 o 
   9   1  -9     2769.79     2649.00     71.50 o 
  10   1  -9      915.73     1016.58     68.89 o 
  11   1  -9     2954.80     2786.05     67.66 o 
  12   1  -9      363.09      326.21     37.29 o 
  13   1  -9     1602.21     1556.44     59.89 o 
  14   1  -9      928.09      920.33     51.99 o 
  15   1  -9      812.83      751.19     51.72 o 
  16   1  -9       89.47       43.16     35.29 o 
  17   1  -9      226.43      204.83     41.93 o 
  18   1  -9     1245.03     1248.91     68.08 o 
  19   1  -9     5383.75     5151.95    184.88 o 
  20   1  -9      185.70      210.39     55.84 o 
  21   1  -9       51.03       73.39     50.04 o 
  22   1  -9      165.25      166.61     57.22 o 
  23   1  -9      849.77      819.52     78.58 o 
  24   1  -9      474.64      504.18     72.11 o 
  25   1  -9      280.77      275.55     67.34 o 
  26   1  -9       85.95       50.19     59.66 o 
  27   1  -9      228.13      226.59     69.22 o 
  28   1  -9        3.76       14.36     69.79 o 
  29   1  -9      345.44      393.05     90.86 o 
  30   1  -9      188.52      105.26     82.99 o 
   1   2  -9     1502.30     1657.71     72.21 o 
   2   2  -9      500.59      568.25     59.73 o 
   3   2  -9     6745.51     6693.99    172.18 o 
   4   2  -9     2585.70     2779.49     87.66 o 
   5   2  -9     2906.56     3118.26     89.51 o 
   6   2  -9     2681.88     2865.07     76.56 o 
   7   2  -9      765.37      660.52     48.46 o 
   8   2  -9     3742.99     3953.89    148.53 o 
   9   2  -9     3794.24     3773.17    136.85 o 
  10   2  -9       20.43       32.95     24.33 o 
  11   2  -9      459.60      418.36     42.31 o 
  12   2  -9     1013.18     1066.28     62.70 o 
  13   2  -9     4647.21     4682.50    150.48 o 
  14   2  -9     2039.80     2146.68     88.46 o 
  15   2  -9     1026.68      964.34     68.95 o 
  16   2  -9     1220.25     1353.27    129.64 o 
  17   2  -9      486.50      465.93     58.41 o 
  18   2  -9     2005.06     1936.65     91.48 o 
  19   2  -9      342.97      301.07     81.31 o 
  20   2  -9      611.66      673.65     71.32 o 
  21   2  -9      887.03      969.36     80.35 o 
  22   2  -9     6537.25     6415.88    159.93 o 
  23   2  -9     2129.26     2117.73    108.34 o 
  24   2  -9      740.37      828.83     83.97 o 
  25   2  -9      391.03      512.77     77.34 o 
  26   2  -9       73.46      113.09     63.07 o 
  27   2  -9      148.34      156.40     67.84 o 
  28   2  -9      481.85      433.04     94.15 o 
  29   2  -9      196.33      237.42     87.97 o 
   1   3  -9     2757.62     2863.70     92.08 o 
   2   3  -9       44.56       54.62     36.75 o 
   3   3  -9     1297.16     1362.86     70.58 o 
   4   3  -9       13.80       37.29     33.50 o 
   5   3  -9     1570.68     1706.23     72.10 o 
   6   3  -9       24.77       18.28     23.16 o 
   7   3  -9     1746.28     1707.74     67.31 o 
   8   3  -9     5159.49     5085.61    177.36 o 
   9   3  -9     2952.19     2795.09    106.05 o 
  10   3  -9      248.85      198.82     38.09 o 
  11   3  -9      354.01      346.06     44.91 o 
  12   3  -9      217.33      234.89     42.70 o 
  13   3  -9       79.98       46.06     36.75 o 
  14   3  -9      226.04      227.67     46.80 o 
  15   3  -9     2999.54     2972.66    135.67 o 
  16   3  -9      970.15     1021.14     72.99 o 
  17   3  -9       18.25      -11.16     42.19 o 
  18   3  -9      244.48      209.97     53.76 o 
  19   3  -9      309.62      339.63     60.70 o 
  20   3  -9     2360.67     2240.40    119.94 o 
  21   3  -9      185.48      203.14     59.80 o 
  22   3  -9      801.56      833.39     82.18 o 
  23   3  -9      507.56      489.79     73.22 o 
  24   3  -9      374.89      363.51     70.82 o 
  25   3  -9      284.28      279.46     84.90 o 
  26   3  -9      147.61      203.80     82.34 o 
  27   3  -9       51.55       89.55     79.61 o 
  28   3  -9      205.47      151.77     87.36 o 
   1   4  -9     2864.26     2901.58     99.81 o 
   2   4  -9       30.63       -0.96     38.12 o 
   3   4  -9     2210.22     2247.94     88.77 o 
   4   4  -9       46.67       83.99     39.60 o 
   5   4  -9     1342.86     1420.18     73.76 o 
   6   4  -9     2659.77     2690.97     77.10 o 
   7   4  -9     1037.48      918.29     61.17 o 
   8   4  -9       52.84       29.74     35.20 o 
   9   4  -9      753.25      727.21     54.60 o 
  10   4  -9      288.12      339.39     46.01 o 
  11   4  -9      293.69      244.84     44.90 o 
  12   4  -9      473.31      385.45     51.09 o 
  13   4  -9     4965.93     4746.13    165.97 o 
  14   4  -9     3124.64     3211.24    113.89 o 
  15   4  -9     2469.15     2474.80    143.12 o 
  16   4  -9     1388.29     1481.37     87.63 o 
  17   4  -9     1657.30     1623.41     97.12 o 
  18   4  -9       86.24       86.64     52.36 o 
  19   4  -9      126.61      114.71     53.67 o 
  20   4  -9       46.67        0.83     52.01 o 
  21   4  -9      292.98      232.92     92.14 o 
  22   4  -9       40.52       22.46     69.06 o 
  23   4  -9      448.41      459.01     92.23 o 
  24   4  -9     1356.53     1412.15    123.96 o 
  25   4  -9     1477.38     1588.94    131.57 o 
  26   4  -9      564.20      541.47    121.43 o 
  27   4  -9      662.60      626.07    133.04 o 
   1   5  -9      521.57      576.90     63.81 o 
   2   5  -9       80.94       52.95     42.82 o 
   3   5  -9       37.48       50.29     40.43 o 
   4   5  -9     1836.35     1895.23     82.83 o 
   5   5  -9       61.45       33.65     39.12 o 
   6   5  -9       83.40       42.87     38.59 o 
   7   5  -9      120.44      108.78     42.20 o 
   8   5  -9      299.70      295.09     48.23 o 
   9   5  -9      183.75      184.92     45.54 o 
  10   5  -9      348.40      357.71     52.92 o 
  11   5  -9      186.14      201.82     49.13 o 
  12   5  -9     6266.33     6347.72    196.36 o 
  13   5  -9      224.31      227.74     51.06 o 
  14   5  -9        2.15       -9.54     41.95 o 
  15   5  -9       48.81      -21.37     42.90 o 
  16   5  -9     1026.43     1008.11     75.32 o 
  17   5  -9      537.57      571.58     78.52 o 
  18   5  -9       24.83      -31.23     56.62 o 
  19   5  -9      436.86      365.83     81.04 o 
  20   5  -9       37.00       19.60     59.81 o 
  21   5  -9      319.30      304.73     86.50 o 
  22   5  -9       16.71       40.98     75.84 o 
  23   5  -9      223.37      153.88    122.82 o 
  24   5  -9      562.10      607.88    128.98 o 
  25   5  -9      153.76       45.03    104.48 o 
   1   6  -9     2395.65     2506.91    103.45 o 
   2   6  -9     1246.11     1275.24     80.55 o 
   3   6  -9     1420.06     1504.20     86.42 o 
   4   6  -9      465.07      573.09     77.57 o 
   5   6  -9      577.64      533.26     70.77 o 
   6   6  -9       49.06       25.36     52.21 o 
   7   6  -9     1106.09     1218.12     78.05 o 
   8   6  -9      598.66      530.74     62.56 o 
   9   6  -9     1112.71     1078.52     77.29 o 
  10   6  -9     1816.02     1822.53     92.55 o 
  11   6  -9      200.58      159.03     51.49 o 
  12   6  -9      557.24      493.44     63.99 o 
  13   6  -9      769.25      826.08     74.30 o 
  14   6  -9      534.40      490.68     78.77 o 
  15   6  -9      238.71      223.36     68.42 o 
  16   6  -9       48.85       83.85     63.69 o 
  17   6  -9      372.19      500.46     81.81 o 
  18   6  -9      604.88      687.27     90.96 o 
  19   6  -9      850.87      780.72     94.92 o 
  20   6  -9      156.56      193.49     85.88 o 
  21   6  -9       55.16        3.35     75.69 o 
  22   6  -9       59.83       14.64     81.58 o 
   1   7  -9      797.59      827.18     77.80 o 
   2   7  -9       63.68       80.17     61.42 o 
   3   7  -9      578.68      664.03     88.00 o 
   4   7  -9      139.82      246.71     71.27 o 
   5   7  -9      190.81      197.21     64.78 o 
   6   7  -9      377.76      371.61     74.14 o 
   7   7  -9       93.63       40.34     60.38 o 
   8   7  -9     1028.86     1121.58     96.60 o 
   9   7  -9      971.55     1014.92     82.70 o 
  10   7  -9      272.10      204.08     68.78 o 
  11   7  -9      443.20      414.44     79.43 o 
  12   7  -9      306.02      340.62     78.25 o 
  13   7  -9      395.10      303.98     78.10 o 
  14   7  -9        9.83       27.02     65.24 o 
  15   7  -9      420.32      457.68     85.27 o 
  16   7  -9       13.43      -72.34     72.34 o 
  17   7  -9       50.09       16.66     75.26 o 
  18   7  -9       67.45      -18.67     77.80 o 
  19   7  -9      350.84      470.03    107.57 o 
   1   8  -9      381.53      433.64    104.82 o 
   2   8  -9      184.53      147.00     91.01 o 
   3   8  -9     1359.57     1386.75    107.92 o 
   4   8  -9        0.11       38.01     65.19 o 
   5   8  -9      499.11      544.77     87.40 o 
   6   8  -9      105.79      102.71     68.47 o 
   7   8  -9      552.76      536.09     87.81 o 
   8   8  -9      264.54      238.82     79.30 o 
   9   8  -9      898.29     1008.60    116.46 o 
  10   8  -9       95.47      184.45     75.55 o 
  11   8  -9      421.91      492.58     90.73 o 
  12   8  -9       95.66       56.73     75.23 o 
  13   8  -9      260.16      291.03     96.83 o 
  14   8  -9       53.55      108.50     89.73 o 
   1   9  -9      149.54      202.29    138.46 o 
   2   9  -9        2.15       43.50     84.71 o 
   3   9  -9      316.74      230.37    215.01 o 
   0   0  -8     6608.05     6707.39    226.94 o 
   2   0  -8     4641.60     5019.94    176.80 o 
   4   0  -8     5241.50     4785.14    108.22 o 
   6   0  -8     1027.23      788.60     70.51 o 
   8   0  -8      595.93      499.64     55.58 o 
  10   0  -8    11372.35     9970.85    351.66 o 
  12   0  -8     2967.04     3080.86    190.42 o 
  14   0  -8     1603.55     1396.01    133.96 o 
  16   0  -8    11796.66    11113.08    669.39 o 
  18   0  -8        8.75       52.30     87.28 o 
  20   0  -8     4219.07     4013.43    149.35 o 
  22   0  -8     3769.18     3696.00    169.81 o 
  24   0  -8      361.22      371.73     97.79 o 
  26   0  -8     1875.74     1873.43    239.11 o 
  28   0  -8      358.87      413.42    124.71 o 
  30   0  -8     2154.04     2691.24    212.82 o 
   0   1  -8     3005.82     3252.76    124.28 o 
   1   1  -8     5815.67     5199.26    101.77 o 
   2   1  -8      330.46      309.71     41.09 o 
   3   1  -8     3463.71     3412.01    107.22 o 
   4   1  -8     6539.82     6495.12    113.58 o 
   5   1  -8      470.23      447.03     38.55 o 
   6   1  -8     1349.54     1117.57     53.89 o 
   7   1  -8     3233.88     3063.31     90.74 o 
   8   1  -8      405.27      426.03     33.07 o 
   9   1  -8     5929.82     5552.74     92.07 o 
  10   1  -8       62.05       49.85     25.36 o 
  11   1  -8     1329.83     1293.18     67.72 o 
  12   1  -8      101.74       94.27     29.42 o 
  13   1  -8     1383.78     1280.20     79.71 o 
  14   1  -8       33.01      -27.26     27.26 o 
  15   1  -8      609.43      584.00     45.98 o 
  16   1  -8      805.59      765.53     53.92 o 
  17   1  -8       91.26       68.47     45.44 o 
  18   1  -8      817.39      830.96     57.48 o 
  19   1  -8     3981.91     3693.80    128.55 o 
  20   1  -8      120.85       46.94     56.89 o 
  21   1  -8      307.77      265.55     58.47 o 
  22   1  -8      336.45      354.05     62.80 o 
  23   1  -8     1587.69     1615.13     96.37 o 
  24   1  -8       80.92       79.64     55.78 o 
  25   1  -8      578.60      549.54     75.00 o 
  26   1  -8      206.02      170.82     63.89 o 
  27   1  -8      518.07      583.59     79.42 o 
  28   1  -8       37.94      124.59     74.30 o 
  29   1  -8      241.84      275.21     86.35 o 
  30   1  -8       13.16       37.27     79.42 o 
   0   2  -8     3791.44     3673.22    130.46 o 
   1   2  -8     1522.72     1590.49     67.79 o 
   2   2  -8       81.07      107.68     35.31 o 
   3   2  -8     6216.44     6130.85    224.78 o 
   4   2  -8     8622.58     9040.07    316.48 o 
   5   2  -8     2568.20     2559.96    151.54 o 
   6   2  -8     9125.67     8598.88    250.51 o 
   7   2  -8     1117.30     1092.36     52.21 o 
   8   2  -8     2680.35     2782.05     73.97 o 
   9   2  -8     2388.17     2249.68     67.72 o 
  10   2  -8    21108.86    20138.78    627.52 o 
  11   2  -8     3647.07     3534.51    117.46 o 
  12   2  -8       50.08       26.35     30.97 o 
  13   2  -8     2802.43     2792.74    100.99 o 
  14   2  -8     1796.82     1716.21    101.25 o 
  15   2  -8      448.91      486.09     53.16 o 
  16   2  -8      132.53      105.77     43.46 o 
  17   2  -8     3125.59     3042.41    133.82 o 
  18   2  -8     2032.90     2230.64     94.74 o 
  19   2  -8      193.13      121.51     50.85 o 
  20   2  -8     2804.29     2837.15    200.36 o 
  21   2  -8     1461.99     1369.21     89.54 o 
  22   2  -8      804.43      830.64     79.34 o 
  23   2  -8     1505.36     1580.53     99.40 o 
  24   2  -8       14.21        5.97     54.57 o 
  25   2  -8     1250.16     1120.17     92.14 o 
  26   2  -8      665.23      685.62     82.48 o 
  27   2  -8      170.03      168.33     68.56 o 
  28   2  -8      205.28      187.78     71.47 o 
  29   2  -8      313.22      322.36     77.71 o 
  30   2  -8      295.88      392.37     86.13 o 
   0   3  -8     1784.10     1828.13    136.48 o 
   1   3  -8     3039.47     3055.43     90.46 o 
   2   3  -8      718.06      741.11     83.57 o 
   3   3  -8     2768.96     2808.72     85.18 o 
   4   3  -8     3776.50     3709.84    116.40 o 
   5   3  -8     2126.02     2029.33     83.08 o 
   6   3  -8      655.13      642.39     49.89 o 
   7   3  -8      818.08      885.88     59.57 o 
   8   3  -8      984.40     1036.25     56.24 o 
   9   3  -8     1847.09     1784.91     69.61 o 
  10   3  -8       75.87       26.24     31.20 o 
  11   3  -8     1071.38     1013.75     62.81 o 
  12   3  -8     1271.64     1243.87     61.47 o 
  13   3  -8      303.78      266.30     44.55 o 
  14   3  -8       28.17       31.90     37.02 o 
  15   3  -8     1352.42     1333.70     80.45 o 
  16   3  -8     3194.84     2904.43    143.97 o 
  17   3  -8      162.79       85.93     47.33 o 
  18   3  -8      403.64      378.79     58.78 o 
  19   3  -8      786.06      812.11     74.51 o 
  20   3  -8     2027.27     2010.02    100.73 o 
  21   3  -8      897.98      805.30     77.30 o 
  22   3  -8       58.62      121.88     54.36 o 
  23   3  -8      881.28      962.68     86.77 o 
  24   3  -8       10.68        2.32     55.77 o 
  25   3  -8      151.09      208.25     65.52 o 
  26   3  -8      129.46       80.57     65.45 o 
  27   3  -8      398.16      431.04     80.27 o 
  28   3  -8      114.47      149.06     83.06 o 
  29   3  -8      751.34      712.13    132.67 o 
   0   4  -8     2361.99     2261.68    124.13 o 
   1   4  -8      954.34      967.49     65.90 o 
   2   4  -8       29.58       19.02     35.81 o 
   3   4  -8     2821.34     2933.63     86.24 o 
   4   4  -8        7.97       -8.01     29.57 o 
   5   4  -8     1394.16     1419.00     56.70 o 
   6   4  -8      216.84      170.89     36.91 o 
   7   4  -8     2544.99     2503.52     79.08 o 
   8   4  -8     4528.14     4399.86     99.53 o 
   9   4  -8     1482.72     1513.48     82.20 o 
  10   4  -8     3151.08     3209.14    107.00 o 
  11   4  -8        6.52      -24.06     32.40 o 
  12   4  -8     1199.92     1254.71     69.04 o 
  13   4  -8     7402.40     7324.35    196.51 o 
  14   4  -8      396.96      418.72     53.54 o 
  15   4  -8     3510.44     3436.13    110.00 o 
  16   4  -8      143.51      108.45     44.80 o 
  17   4  -8     1305.59     1265.45     77.37 o 
  18   4  -8      592.79      547.26     62.48 o 
  19   4  -8      825.24      782.44     68.97 o 
  20   4  -8       19.73       -4.55     45.94 o 
  21   4  -8      399.26      494.20     64.96 o 
  22   4  -8     1004.58      994.05     95.64 o 
  23   4  -8      293.67      323.72     75.80 o 
  24   4  -8      224.26      233.39     69.29 o 
  25   4  -8      938.85      872.82    109.95 o 
  26   4  -8     1941.08     1921.52    169.41 o 
  27   4  -8      221.94      221.90    110.73 o 
  28   4  -8     1354.36     1577.03    295.80 o 
   0   5  -8     6512.09     7037.47    178.72 o 
   1   5  -8        4.00       -2.27     34.63 o 
   2   5  -8     2694.71     2756.56     97.66 o 
   3   5  -8      139.46      113.95     40.85 o 
   4   5  -8     3552.80     3611.42    102.31 o 
   5   5  -8       89.75       93.81     34.54 o 
   6   5  -8      970.36     1043.59     54.61 o 
   7   5  -8      352.23      359.02     49.58 o 
   8   5  -8     1958.85     2011.69     82.71 o 
   9   5  -8      502.34      449.87     53.74 o 
  10   5  -8     1517.71     1526.77     78.90 o 
  11   5  -8      603.12      567.71     58.84 o 
  12   5  -8     1661.88     1628.28     82.40 o 
  13   5  -8      587.54      582.36     60.77 o 
  14   5  -8     1697.19     1737.68     87.30 o 
  15   5  -8      354.65      312.52     55.41 o 
  16   5  -8     7398.20     7361.74    217.39 o 
  17   5  -8      369.91      367.35     60.06 o 
  18   5  -8      695.66      655.64     70.09 o 
  19   5  -8      314.40      259.71     59.82 o 
  20   5  -8      769.76      786.64     76.48 o 
  21   5  -8      209.44      150.18     68.59 o 
  22   5  -8      715.16      762.67    104.82 o 
  23   5  -8       93.84       53.97     75.56 o 
  24   5  -8       96.19      134.08     82.25 o 
  25   5  -8      199.13      123.36    104.54 o 
  26   5  -8      429.86      345.51    120.37 o 
   0   6  -8      427.83      433.66     89.34 o 
   1   6  -8     1235.70     1332.61     74.29 o 
   2   6  -8      706.84      880.22     63.65 o 
   3   6  -8     3097.56     3114.97    107.13 o 
   4   6  -8     1843.95     1930.79     90.73 o 
   5   6  -8      454.81      403.44     64.04 o 
   6   6  -8       19.61      -32.56     40.01 o 
   7   6  -8     1107.96     1172.56     76.27 o 
   8   6  -8      162.26       75.74     46.00 o 
   9   6  -8      887.83      938.94     72.69 o 
  10   6  -8       23.30        9.92     44.94 o 
  11   6  -8       15.11      -24.01     43.81 o 
  12   6  -8       96.32       72.17     49.26 o 
  13   6  -8     1653.63     1713.99     93.15 o 
  14   6  -8      212.69      156.49     54.36 o 
  15   6  -8      387.27      378.91     63.12 o 
  16   6  -8      914.98      895.89     78.85 o 
  17   6  -8     1261.74     1409.11     91.37 o 
  18   6  -8        0.55      -14.84     60.36 o 
  19   6  -8      660.39      621.26    100.84 o 
  20   6  -8       56.10       55.75     77.50 o 
  21   6  -8      667.98      751.45    112.52 o 
  22   6  -8       52.74      -12.53     77.86 o 
  23   6  -8      537.18      384.71    100.72 o 
   0   7  -8     1285.09     1517.62    120.63 o 
   1   7  -8      737.49      762.34     67.87 o 
   2   7  -8       14.18       12.99     50.31 o 
   3   7  -8      859.96      935.85     83.12 o 
   4   7  -8      775.86      951.69     87.59 o 
   5   7  -8      816.65      813.71     83.74 o 
   6   7  -8       61.36       82.78     58.95 o 
   7   7  -8       46.91       -0.45     49.11 o 
   8   7  -8       59.90       65.58     51.45 o 
   9   7  -8      337.73      367.08     64.62 o 
  10   7  -8      147.03      110.21     55.46 o 
  11   7  -8      439.91      444.27     71.83 o 
  12   7  -8      963.16     1039.89     91.49 o 
  13   7  -8      703.72      665.87     76.30 o 
  14   7  -8      258.43      293.79     75.33 o 
  15   7  -8      211.97      228.87     73.96 o 
  16   7  -8     1886.62     1847.23    140.83 o 
  17   7  -8       13.68       51.52     77.32 o 
  18   7  -8      371.32      270.52     93.30 o 
  19   7  -8      546.60      626.66    111.15 o 
  20   7  -8     1498.36     1549.32    168.22 o 
   0   8  -8      590.71      586.15    134.07 o 
   1   8  -8      455.27      469.94     90.46 o 
   2   8  -8       94.48      144.91     63.86 o 
   3   8  -8     1275.08     1360.67     95.36 o 
   4   8  -8      170.56      162.24     68.91 o 
   5   8  -8      338.72      280.08     76.88 o 
   6   8  -8      735.79      754.40     91.68 o 
   7   8  -8      317.04      275.19     77.55 o 
   8   8  -8       52.58       47.72     67.19 o 
   9   8  -8      408.01      477.29     76.87 o 
  10   8  -8     1627.01     1711.78    120.93 o 
  11   8  -8      868.70      974.87    103.39 o 
  12   8  -8       61.68       60.73     81.34 o 
  13   8  -8      232.42      238.22     96.59 o 
  14   8  -8      911.77      802.20    116.05 o 
  15   8  -8      402.84      334.91    100.61 o 
   0   9  -8      200.16      283.27    127.08 o 
   1   9  -8      432.26      400.99     96.49 o 
   2   9  -8      207.56      262.20     82.06 o 
   3   9  -8      485.12      481.92    105.92 o 
   4   9  -8      267.03      250.38     94.77 o 
   5   9  -8      152.45      120.82     77.47 o 
   6   9  -8      159.46      149.48    103.89 o 
   2   0  -7    99603.32    99135.38   1732.11 o 
   4   0  -7     2762.65     2776.21     89.15 o 
   6   0  -7      483.45      450.22     41.61 o 
   8   0  -7    40240.48    40470.81   2336.89 o 
  10   0  -7    34705.44    35628.82   1730.33 o 
  12   0  -7     1135.71     1162.90    108.39 o 
  14   0  -7     8451.39     8002.98    448.49 o 
  16   0  -7       87.64       39.71     51.16 o 
  18   0  -7       13.71      -13.85     74.72 o 
  20   0  -7    15746.91    15027.75    879.26 o 
  22   0  -7     3262.08     3211.53    187.43 o 
  24   0  -7       48.00       16.59     66.81 o 
  26   0  -7     1675.02     1867.43    170.51 o 
  28   0  -7        4.62       69.58     95.72 o 
  30   0  -7     4996.10     5502.33    274.71 o 
   1   1  -7     5765.58     5561.87    104.72 o 
   2   1  -7     1396.41     1339.56     60.16 o 
   3   1  -7     1183.32     1209.33     58.23 o 
   4   1  -7      491.24      499.65     36.38 o 
   5   1  -7     1205.36     1161.39     49.02 o 
   6   1  -7      262.03      292.44     33.46 o 
   7   1  -7     5944.35     5740.99    138.96 o 
   8   1  -7      314.62      375.54     30.44 o 
   9   1  -7     4764.20     4631.59    102.24 o 
  10   1  -7      406.27      470.65     57.88 o 
  11   1  -7     1531.40     1417.40     72.02 o 
  12   1  -7     5375.06     4995.76    114.07 o 
  13   1  -7       86.67       78.13     28.71 o 
  14   1  -7     2114.12     2044.91     57.17 o 
  15   1  -7      636.45      638.69     39.11 o 
  16   1  -7      818.91      810.20     45.45 o 
  17   1  -7      197.40      180.27     39.77 o 
  18   1  -7       73.17       43.60     37.30 o 
  19   1  -7      789.04      898.66     75.78 o 
  20   1  -7       62.24      -20.16     40.37 o 
  21   1  -7     2116.53     2049.58     84.17 o 
  22   1  -7      465.10      495.79     70.74 o 
  23   1  -7     1673.37     1661.90     96.91 o 
  24   1  -7     1030.42     1089.10     92.93 o 
  25   1  -7     2135.19     2118.02    108.19 o 
  26   1  -7      131.58      134.72     61.57 o 
  27   1  -7     2113.33     2408.55    117.50 o 
  28   1  -7      157.35      298.23     70.95 o 
  29   1  -7       88.18      173.18     77.59 o 
  30   1  -7       15.09      -18.07     73.36 o 
  31   1  -7      721.48      752.36    108.49 o 
   1   2  -7     2889.73     2886.52     79.60 o 
   2   2  -7    25274.00    25442.99    210.27 o 
   3   2  -7     5814.47     5781.85    105.66 o 
   4   2  -7     4615.12     4893.70    222.69 o 
   5   2  -7      186.12      171.08     31.28 o 
   6   2  -7    13436.32    13935.79    287.53 o 
   7   2  -7     2985.80     3164.47     87.19 o 
   8   2  -7     3075.70     3380.37    135.83 o 
   9   2  -7      431.72      399.30     38.56 o 
  10   2  -7     2498.76     2471.31     95.03 o 
  11   2  -7     6503.34     6125.20    196.84 o 
  12   2  -7     2320.45     2173.43    109.36 o 
  13   2  -7      819.03      872.36     49.28 o 
  14   2  -7       45.70        7.08     35.19 o 
  15   2  -7      355.13      422.29     50.16 o 
  16   2  -7      497.87      384.77     51.69 o 
  17   2  -7     6765.93     6631.89    187.93 o 
  18   2  -7     5467.72     5616.87    197.94 o 
  19   2  -7      253.15      218.31     60.69 o 
  20   2  -7     3175.12     3007.75    151.39 o 
  21   2  -7     2427.59     2496.32    118.65 o 
  22   2  -7     3087.56     3086.27    130.39 o 
  23   2  -7     1212.57     1514.64    106.86 o 
  24   2  -7     2224.93     2242.43    122.24 o 
  25   2  -7      926.65     1035.43     99.93 o 
  26   2  -7      327.94      424.25     75.15 o 
  27   2  -7     1044.35     1039.94     94.32 o 
  28   2  -7      479.35      581.12     83.88 o 
  29   2  -7      135.02      150.44     70.68 o 
  30   2  -7      628.91      724.37     93.79 o 
   1   3  -7      390.76      515.02     46.38 o 
   2   3  -7     1008.39     1050.27     59.21 o 
   3   3  -7     1864.35     1805.41     67.19 o 
   4   3  -7     3257.09     3295.95     89.36 o 
   5   3  -7     4752.28     4753.66     77.27 o 
   6   3  -7      173.74      164.62     30.07 o 
   7   3  -7      501.33      471.68     63.15 o 
   8   3  -7     6708.67     6557.08    183.71 o 
   9   3  -7      885.95      862.38     50.03 o 
  10   3  -7      967.97     1020.31     54.09 o 
  11   3  -7     2701.25     2612.21     77.46 o 
  12   3  -7     5018.17     4833.29    174.44 o 
  13   3  -7      362.91      344.45     42.59 o 
  14   3  -7       10.55      -18.11     30.32 o 
  15   3  -7      110.26       55.78     36.91 o 
  16   3  -7      234.52      200.31     44.87 o 
  17   3  -7     1341.21     1340.25     73.84 o 
  18   3  -7      295.97      298.31     50.43 o 
  19   3  -7      614.86      650.50     61.61 o 
  20   3  -7      151.44      149.13     47.19 o 
  21   3  -7     1854.55     1878.07    109.18 o 
  22   3  -7      212.72      191.67     60.92 o 
  23   3  -7      504.59      575.41     74.62 o 
  24   3  -7      137.69      137.05     61.86 o 
  25   3  -7      320.43      331.61     70.99 o 
  26   3  -7      541.28      626.29     80.09 o 
  27   3  -7     1116.76     1248.80    102.61 o 
  28   3  -7      605.67      482.08     94.52 o 
  29   3  -7      456.99      572.18    100.75 o 
   1   4  -7     1898.92     2004.58     66.75 o 
   2   4  -7     4456.68     4653.13    101.27 o 
   3   4  -7      484.56      510.56     45.49 o 
   4   4  -7      276.19      195.52     31.64 o 
   5   4  -7     1897.14     1958.83     61.53 o 
   6   4  -7      573.33      495.33     45.49 o 
   7   4  -7     4546.91     4362.67    158.28 o 
   8   4  -7      367.16      308.63     41.76 o 
   9   4  -7      607.82      661.96     58.36 o 
  10   4  -7      348.84      382.38     45.63 o 
  11   4  -7      407.74      315.17     45.37 o 
  12   4  -7       16.05       28.64     35.46 o 
  13   4  -7     4516.41     4448.80    117.48 o 
  14   4  -7      555.03      465.03     54.35 o 
  15   4  -7     4278.27     4343.96    123.36 o 
  16   4  -7     1093.07     1105.44     72.05 o 
  17   4  -7      539.66      592.04     61.27 o 
  18   4  -7       30.41       21.12     43.59 o 
  19   4  -7      924.76      943.18     73.18 o 
  20   4  -7      375.94      386.47     60.06 o 
  21   4  -7     1843.04     1892.56     94.66 o 
  22   4  -7      413.60      489.57     65.24 o 
  23   4  -7      307.68      327.64     62.48 o 
  24   4  -7     1023.38     1043.89     84.02 o 
  25   4  -7      163.10      182.71     74.42 o 
  26   4  -7      663.46      743.28    103.78 o 
  27   4  -7      235.05      249.50     86.81 o 
  28   4  -7      383.00      329.64    120.59 o 
   1   5  -7      562.34      604.05     49.91 o 
   2   5  -7     1659.21     1745.33     71.01 o 
   3   5  -7      587.22      612.79     49.59 o 
   4   5  -7     1740.09     1765.60     68.79 o 
   5   5  -7      127.15      147.07     36.88 o 
   6   5  -7      303.54      378.25     47.79 o 
   7   5  -7      181.17      165.04     43.41 o 
   8   5  -7    14473.17    14495.35    378.42 o 
   9   5  -7      143.37      149.92     43.21 o 
  10   5  -7      262.48      273.91     48.73 o 
  11   5  -7      382.09      337.16     51.42 o 
  12   5  -7      332.71      305.22     51.54 o 
  13   5  -7      264.54      238.18     50.48 o 
  14   5  -7      761.00      620.96     62.19 o 
  15   5  -7      612.74      559.76     62.42 o 
  16   5  -7      479.14      423.71     60.90 o 
  17   5  -7      164.90      167.54     52.66 o 
  18   5  -7      123.45       65.31     49.03 o 
  19   5  -7      114.36       78.76     49.76 o 
  20   5  -7     1162.36     1247.52     99.62 o 
  21   5  -7      347.05      277.78     69.90 o 
  22   5  -7       96.89      137.13     63.91 o 
  23   5  -7       93.20       62.79     62.83 o 
  24   5  -7     2473.39     2461.15    131.47 o 
  25   5  -7      152.42      131.51     84.45 o 
  26   5  -7       12.61       21.53     75.98 o 
   1   6  -7      718.55      816.58     61.72 o 
   2   6  -7      757.18      845.79     62.82 o 
   3   6  -7     1770.55     1795.45     80.79 o 
   4   6  -7      691.76      769.58     59.46 o 
   5   6  -7      128.69      121.76     46.59 o 
   6   6  -7     1688.35     1747.13     85.33 o 
   7   6  -7      889.18      896.52     70.03 o 
   8   6  -7     1115.58     1137.79     75.38 o 
   9   6  -7      218.80      162.49     50.13 o 
  10   6  -7       57.37       21.04     45.17 o 
  11   6  -7      441.54      444.87     60.72 o 
  12   6  -7      140.35       87.44     49.74 o 
  13   6  -7      937.16     1029.81     78.14 o 
  14   6  -7       14.28      -16.14     45.18 o 
  15   6  -7      406.81      370.70     63.07 o 
  16   6  -7      150.34      156.26     56.49 o 
  17   6  -7     1778.56     1824.13    100.23 o 
  18   6  -7       68.82      101.37     61.89 o 
  19   6  -7      337.85      404.68     76.85 o 
  20   6  -7       90.77      124.31     66.97 o 
  21   6  -7     1266.72     1437.81    144.22 o 
  22   6  -7      323.46      276.03     91.73 o 
  23   6  -7      287.21      240.88     93.14 o 
  24   6  -7      155.21      175.81    109.28 o 
   1   7  -7      252.37      221.54     51.61 o 
   2   7  -7      493.52      522.19     60.74 o 
   3   7  -7      819.79      911.08     81.71 o 
   4   7  -7      748.82      926.66     76.19 o 
   5   7  -7     1434.35     1515.86     89.64 o 
   6   7  -7       39.77       -4.90     46.44 o 
   7   7  -7      157.32      150.42     54.26 o 
   8   7  -7     2978.18     3020.61    113.97 o 
   9   7  -7      125.67       98.09     53.13 o 
  10   7  -7      778.34      742.41     75.90 o 
  11   7  -7      923.49      933.95     80.12 o 
  12   7  -7     1935.92     1911.45    103.12 o 
  13   7  -7      527.09      490.39     69.70 o 
  14   7  -7      522.65      500.16     72.64 o 
  15   7  -7       77.33       21.40     59.83 o 
  16   7  -7      237.31      265.77     72.55 o 
  17   7  -7       15.69      -15.58     72.11 o 
  18   7  -7      143.35      139.62     85.45 o 
  19   7  -7      541.76      594.89    105.92 o 
  20   7  -7      396.30      349.26    102.69 o 
   1   8  -7      450.99      533.87     76.68 o 
   2   8  -7      375.92      355.98     72.66 o 
   3   8  -7      470.82      495.45     70.89 o 
   4   8  -7       49.08       36.74     54.57 o 
   5   8  -7      263.76      326.60     67.54 o 
   6   8  -7      229.44      231.93     72.58 o 
   7   8  -7       13.96       -7.46     60.15 o 
   8   8  -7       68.20       36.78     57.65 o 
   9   8  -7      156.55      177.81     64.54 o 
  10   8  -7      683.74      688.53     83.37 o 
  11   8  -7     2172.84     2290.34    130.80 o 
  12   8  -7      193.06      119.40     69.81 o 
  13   8  -7      157.27      101.54     83.99 o 
  14   8  -7      152.98      200.70     88.86 o 
  15   8  -7     1171.17     1136.88    129.12 o 
  16   8  -7       24.45      118.60    109.38 o 
   1   9  -7      343.80      377.66     86.04 o 
   2   9  -7       17.98       25.08     66.95 o 
   3   9  -7      135.78      124.80     73.32 o 
   4   9  -7      976.15     1057.47    120.07 o 
   5   9  -7      123.29      162.63     78.19 o 
   6   9  -7      173.81      113.92     76.48 o 
   7   9  -7      501.95      378.70     89.83 o 
   0   0  -6   148831.73   150946.52    640.83 o 
   2   0  -6     5503.39     5779.87    132.60 o 
   4   0  -6    18801.29    17841.92    342.25 o 
   6   0  -6     4450.86     4853.74    274.85 o 
   8   0  -6    27344.89    26031.32   1443.76 o 
  10   0  -6     1434.69     1289.66    110.42 o 
  12   0  -6      549.26      421.09     51.74 o 
  14   0  -6       12.71       30.80     39.46 o 
  16   0  -6      246.75      265.39     68.89 o 
  18   0  -6     4115.59     4086.97    175.31 o 
  20   0  -6     2017.54     1921.49    220.55 o 
  22   0  -6     1995.32     1889.64    153.11 o 
  24   0  -6     2732.41     2729.34    250.69 o 
  26   0  -6      188.36      225.23     99.08 o 
  28   0  -6     1039.93     1210.19    154.88 o 
  30   0  -6      184.83      307.46    122.77 o 
   0   1  -6     6468.32     6415.11    412.70 o 
   1   1  -6     5861.14     5479.96    145.92 o 
   2   1  -6       21.16       18.30     27.57 o 
   3   1  -6     4788.74     4626.87    157.38 o 
   4   1  -6     3651.51     3475.72    138.89 o 
   5   1  -6     2436.84     2303.77     69.19 o 
   6   1  -6        8.44      -12.61     15.86 o 
   7   1  -6     4378.20     4293.27    103.28 o 
   8   1  -6      495.18      443.26     28.19 o 
   9   1  -6     1117.17     1015.22     42.63 o 
  10   1  -6      145.31      141.92     24.47 o 
  11   1  -6      508.56      462.19     31.03 o 
  12   1  -6        8.38       -4.58     21.29 o 
  13   1  -6     1944.08     1873.85     57.64 o 
  14   1  -6      102.89       86.85     26.26 o 
  15   1  -6     2141.99     1875.32     85.48 o 
  16   1  -6      430.69      499.88     47.11 o 
  17   1  -6      359.64      361.46     47.32 o 
  18   1  -6     3664.07     3603.62    118.22 o 
  19   1  -6     1494.74     1542.71     77.17 o 
  20   1  -6     1227.92     1204.84     74.81 o 
  21   1  -6     2982.64     3020.45    122.03 o 
  22   1  -6       26.73       60.11     54.83 o 
  23   1  -6      185.86      133.44     61.52 o 
  24   1  -6     1858.02     1855.82    112.63 o 
  25   1  -6     1431.26     1427.99    107.40 o 
  26   1  -6       72.43      150.14     68.72 o 
  27   1  -6     2730.92     3016.93    142.88 o 
  28   1  -6      159.53      130.71     70.61 o 
  29   1  -6       33.39      -32.73     69.05 o 
  30   1  -6       60.93      108.05     79.44 o 
  31   1  -6     1102.52     1125.75    120.21 o 
   0   2  -6     2186.48     2150.52     95.21 o 
   1   2  -6     1550.20     1478.93     60.52 o 
   2   2  -6       10.94       12.08     27.44 o 
   3   2  -6      141.93      182.48     24.36 o 
   4   2  -6     1961.83     1933.40     50.01 o 
   5   2  -6     5309.98     5426.50    189.05 o 
   6   2  -6      383.95      550.64     35.52 o 
   7   2  -6     1516.87     1596.44     51.58 o 
   8   2  -6     8922.71     8939.76    157.80 o 
   9   2  -6       89.07       90.31     23.87 o 
  10   2  -6      957.69     1025.55     43.81 o 
  11   2  -6     6706.05     6666.12    216.26 o 
  12   2  -6     2202.02     2264.00     84.69 o 
  13   2  -6      907.66      909.17     52.19 o 
  14   2  -6      206.95      234.73     40.06 o 
  15   2  -6     2643.44     2695.33     87.49 o 
  16   2  -6     2511.63     2787.24     92.18 o 
  17   2  -6     6124.06     6286.95    130.99 o 
  18   2  -6     5647.81     5841.91    148.88 o 
  19   2  -6     1061.98     1250.41     88.78 o 
  20   2  -6     2294.16     2257.28    109.57 o 
  21   2  -6      955.59     1085.40     89.17 o 
  22   2  -6      288.91      381.80     71.01 o 
  23   2  -6      597.27      572.91     80.59 o 
  24   2  -6     1295.33     1297.34    103.07 o 
  25   2  -6      373.12      394.19     77.48 o 
  26   2  -6      803.69      856.21     96.50 o 
  27   2  -6      937.78      995.20    102.45 o 
  28   2  -6      222.97      241.84     78.51 o 
  29   2  -6      250.08      198.44     81.71 o 
  30   2  -6      415.73      485.76    113.28 o 
  31   2  -6      120.71      241.99    103.96 o 
   0   3  -6     2178.48     2187.20    114.33 o 
   1   3  -6     1122.93     1056.71     51.77 o 
   2   3  -6     3742.63     4151.40     84.37 o 
   3   3  -6      633.34      668.62     38.03 o 
   4   3  -6       67.27       73.10     22.79 o 
   5   3  -6     3657.56     3754.49     71.12 o 
   6   3  -6      464.48      563.16     40.07 o 
   7   3  -6      895.25      855.08     47.53 o 
   8   3  -6       40.75       39.75     26.17 o 
   9   3  -6      276.15      238.42     47.58 o 
  10   3  -6      111.62      113.34     31.89 o 
  11   3  -6     1529.24     1491.38     62.17 o 
  12   3  -6       44.45       53.02     31.59 o 
  13   3  -6      551.09      560.35     48.30 o 
  14   3  -6      874.17      922.83     63.58 o 
  15   3  -6       71.07       45.13     37.68 o 
  16   3  -6      525.06      608.95     58.67 o 
  17   3  -6     3121.60     3211.10    105.44 o 
  18   3  -6       56.09       27.22     41.17 o 
  19   3  -6     1029.71     1039.52     74.40 o 
  20   3  -6       39.50       27.54     44.65 o 
  21   3  -6      794.23      883.72     75.38 o 
  22   3  -6       22.88       66.36     49.90 o 
  23   3  -6      817.03      866.24     78.02 o 
  24   3  -6       64.06       73.56     63.49 o 
  25   3  -6      405.10      414.38     81.01 o 
  26   3  -6      162.44      273.46     76.72 o 
  27   3  -6     1494.91     1670.71    146.12 o 
  28   3  -6       58.16        7.25     86.18 o 
  29   3  -6       80.15       84.85     88.56 o 
  30   3  -6      257.50      272.90    107.02 o 
   0   4  -6      493.63      561.84     59.63 o 
   1   4  -6     4058.91     4334.13     87.19 o 
   2   4  -6     2683.49     2999.50     68.51 o 
   3   4  -6       53.27       84.28     25.34 o 
   4   4  -6      262.58      332.59     39.54 o 
   5   4  -6      112.57      120.00     28.72 o 
   6   4  -6     1512.56     1460.32     62.96 o 
   7   4  -6     5253.57     5585.62    118.13 o 
   8   4  -6     4148.15     4254.64     96.56 o 
   9   4  -6      547.97      519.91     47.14 o 
  10   4  -6      152.11      100.38     34.73 o 
  11   4  -6      892.85      888.89     57.57 o 
  12   4  -6     2025.64     2039.11     78.79 o 
  13   4  -6      424.68      388.39     49.37 o 
  14   4  -6       94.76       22.69     36.79 o 
  15   4  -6     4375.95     3976.85    108.65 o 
  16   4  -6     3975.12     3894.64    115.88 o 
  17   4  -6      318.11      348.17     55.50 o 
  18   4  -6       18.36       -0.96     43.51 o 
  19   4  -6      477.49      533.40     64.38 o 
  20   4  -6     2659.32     2954.20    114.92 o 
  21   4  -6     2085.99     2209.93    106.43 o 
  22   4  -6      553.66      585.15     71.28 o 
  23   4  -6      211.65      191.26     60.28 o 
  24   4  -6      421.71      356.91     77.97 o 
  25   4  -6     1863.26     2119.18    130.36 o 
  26   4  -6      843.66      958.56    104.52 o 
  27   4  -6     1089.80     1050.47    108.97 o 
  28   4  -6       52.83       97.44     92.79 o 
   0   5  -6      629.51      733.42     72.48 o 
   1   5  -6      920.09      997.10     56.62 o 
   2   5  -6      138.39      163.12     36.64 o 
   3   5  -6     1447.40     1473.75     60.05 o 
   4   5  -6     1085.97     1176.73     55.06 o 
   5   5  -6       66.63       92.42     28.55 o 
   6   5  -6     2375.95     2373.54    113.96 o 
   7   5  -6      195.76      170.62     41.62 o 
   8   5  -6      458.83      504.54     55.78 o 
   9   5  -6       99.75       87.20     39.17 o 
  10   5  -6     1099.90     1154.41     69.50 o 
  11   5  -6      102.77       55.24     40.15 o 
  12   5  -6      347.43      324.69     51.84 o 
  13   5  -6       56.17       16.30     40.36 o 
  14   5  -6     1922.17     1948.17     88.63 o 
  15   5  -6      426.48      358.13     55.11 o 
  16   5  -6      579.48      607.45     63.94 o 
  17   5  -6       32.51       12.71     43.18 o 
  18   5  -6       10.49      -31.54     41.96 o 
  19   5  -6        8.68       -4.38     44.78 o 
  20   5  -6     1411.87     1431.73     88.98 o 
  21   5  -6      253.15      214.17     67.87 o 
  22   5  -6     2193.40     2223.95    124.05 o 
  23   5  -6       53.34       15.76     58.34 o 
  24   5  -6       27.58       17.26     58.11 o 
  25   5  -6      121.59      111.21     71.35 o 
  26   5  -6      220.97      205.00     72.51 o 
   0   6  -6     1251.64     1269.89     98.26 o 
   1   6  -6      602.99      662.01     56.72 o 
   2   6  -6      399.92      337.61     49.58 o 
   3   6  -6       77.52       69.44     36.34 o 
   4   6  -6     4149.54     4228.81    120.09 o 
   5   6  -6      243.37      337.09     48.30 o 
   6   6  -6     1010.33     1053.92     64.99 o 
   7   6  -6     1845.93     1898.58     79.84 o 
   8   6  -6      507.28      456.72     58.78 o 
   9   6  -6     2148.69     2209.70     95.10 o 
  10   6  -6       98.43       84.00     47.50 o 
  11   6  -6     1578.44     1650.06     88.30 o 
  12   6  -6      146.43      191.49     51.73 o 
  13   6  -6      144.80       79.80     48.10 o 
  14   6  -6       48.75       35.78     47.01 o 
  15   6  -6      271.85      262.06     60.37 o 
  16   6  -6      776.29      647.31     70.90 o 
  17   6  -6     1000.68     1048.74     93.62 o 
  18   6  -6       19.18       -4.94     56.11 o 
  19   6  -6      327.21      370.76     75.12 o 
  20   6  -6      144.17       74.10     63.15 o 
  21   6  -6     1836.80     1856.88    120.61 o 
  22   6  -6      301.88      340.47     77.70 o 
  23   6  -6       70.41       68.42     68.92 o 
  24   6  -6     1331.16     1348.74    135.49 o 
   0   7  -6      736.62      785.85     93.08 o 
   1   7  -6      429.77      477.24     58.28 o 
   2   7  -6      408.90      336.78     62.96 o 
   3   7  -6      142.35      235.24     59.40 o 
   4   7  -6       19.63       27.12     46.32 o 
   5   7  -6     1785.33     1892.29     86.84 o 
   6   7  -6      562.36      533.41     60.21 o 
   7   7  -6      413.06      451.16     57.70 o 
   8   7  -6       72.29       88.71     50.87 o 
   9   7  -6      320.82      303.67     60.80 o 
  10   7  -6      284.29      260.03     61.14 o 
  11   7  -6      674.27      639.85     73.43 o 
  12   7  -6       61.06       43.27     51.40 o 
  13   7  -6      178.11      145.85     57.49 o 
  14   7  -6      190.36      232.63     69.92 o 
  15   7  -6       41.36        4.88     58.48 o 
  16   7  -6       45.85       60.39     64.83 o 
  17   7  -6      384.34      341.62     77.73 o 
  18   7  -6      559.56      557.13     87.38 o 
  19   7  -6      288.45      318.48     81.02 o 
  20   7  -6       80.95       17.03     67.79 o 
  21   7  -6       79.98      135.62     87.66 o 
   0   8  -6      209.73      263.77    105.85 o 
   1   8  -6      550.28      540.19     88.13 o 
   2   8  -6      331.37      288.87     68.42 o 
   3   8  -6      536.16      568.44     72.40 o 
   4   8  -6       20.03       28.67     52.42 o 
   5   8  -6      706.66      679.51     76.46 o 
   6   8  -6       30.12       36.85     49.42 o 
   7   8  -6      196.52      318.72     61.35 o 
   8   8  -6       47.74       20.46     55.46 o 
   9   8  -6      151.75      103.23     59.50 o 
  10   8  -6       45.57       98.47     60.84 o 
  11   8  -6     1856.06     1947.02    124.79 o 
  12   8  -6      186.21      139.49     82.72 o 
  13   8  -6       17.72       85.86     70.19 o 
  14   8  -6      130.12       77.71     69.10 o 
  15   8  -6      683.91      795.86    100.65 o 
  16   8  -6       21.98       59.15     70.58 o 
   0   9  -6      150.47      107.45    111.82 o 
   1   9  -6      288.22      262.06     78.25 o 
   2   9  -6      222.31      220.52     77.00 o 
   3   9  -6      228.50      214.38     76.91 o 
   4   9  -6      277.23      275.16     78.25 o 
   5   9  -6      367.28      331.96     81.88 o 
   6   9  -6      193.90      188.96     68.87 o 
   7   9  -6      172.79      173.07     88.38 o 
   8   9  -6       61.30      -31.70     77.67 o 
   9   9  -6      248.09      321.23     96.74 o 
   2   0  -5    69218.60    68156.51    545.40 o 
   4   0  -5    28447.16    30097.23    897.52 o 
   6   0  -5    31043.87    30506.55   1194.07 o 
   8   0  -5    15106.26    15066.12    458.67 o 
  10   0  -5     2131.60     1910.38     87.71 o 
  12   0  -5      855.07      839.08     58.85 o 
  14   0  -5      345.67      390.59     47.00 o 
  16   0  -5       29.57       -1.89     48.85 o 
  18   0  -5     2357.75     2555.62    144.05 o 
  20   0  -5      127.44       95.52     71.90 o 
  22   0  -5     4599.28     4450.84    203.23 o 
  24   0  -5      803.41      895.23    126.11 o 
  26   0  -5      836.35     1181.69    287.98 o 
  28   0  -5       38.19      107.69     95.56 o 
  30   0  -5     2960.97     3125.06    223.63 o 
  32   0  -5     1419.97     1342.21    180.75 o 
   1   1  -5     4717.21     4566.62     90.34 o 
   2   1  -5     1705.75     1806.83     52.48 o 
   3   1  -5    13348.91    11813.61   1831.01 o 
   4   1  -5     1709.20     1729.61     47.46 o 
   5   1  -5     1217.18     1156.81     39.49 o 
   6   1  -5     6202.85     6298.34    169.19 o 
   7   1  -5     1624.42     1593.57     51.12 o 
   8   1  -5      673.37      672.50     31.25 o 
   9   1  -5     3350.30     3215.12     59.93 o 
  10   1  -5     7898.43     8174.83    201.32 o 
  11   1  -5     1054.43     1061.24     44.60 o 
  12   1  -5      961.75      946.81     40.57 o 
  13   1  -5     7340.95     7030.00    160.32 o 
  14   1  -5     1051.49     1040.43     65.21 o 
  15   1  -5     1863.60     1796.68     80.93 o 
  16   1  -5      211.43      271.94     48.78 o 
  17   1  -5     1225.22     1296.38     79.22 o 
  18   1  -5     2380.50     2356.26    101.64 o 
  19   1  -5     3615.25     3671.85    123.17 o 
  20   1  -5     1286.86     1358.15     91.18 o 
  21   1  -5     2211.20     2245.09    109.89 o 
  22   1  -5      209.76      220.18     62.48 o 
  23   1  -5      165.61      190.15     61.92 o 
  24   1  -5      136.66       71.08     61.20 o 
  25   1  -5      230.35      178.56     67.44 o 
  26   1  -5       65.54       28.82     59.86 o 
  27   1  -5     1212.38     1424.47    112.48 o 
  28   1  -5       28.04       76.69     70.59 o 
  29   1  -5      103.37      120.72     75.71 o 
  30   1  -5      748.50      842.66    104.82 o 
  31   1  -5      674.50      904.75    112.52 o 
   1   2  -5      904.33      868.75     42.52 o 
   2   2  -5    28319.95    28425.98    459.48 o 
   3   2  -5     3343.55     3508.29     57.36 o 
   4   2  -5       70.50       41.24     18.17 o 
   5   2  -5     7080.57     6885.41    138.50 o 
   6   2  -5       33.81       54.19     22.56 o 
   7   2  -5      242.63      251.03     29.32 o 
   8   2  -5      271.05      281.58     30.75 o 
   9   2  -5      141.22      187.92     29.88 o 
  10   2  -5     1369.97     1466.59     75.44 o 
  11   2  -5     4028.09     4025.89    104.11 o 
  12   2  -5     2261.25     2230.56     73.42 o 
  13   2  -5      718.19      826.01     53.50 o 
  14   2  -5      239.35      293.46     41.37 o 
  15   2  -5     2712.90     2658.25     86.08 o 
  16   2  -5     2353.33     2266.06     87.46 o 
  17   2  -5      417.24      473.90     52.55 o 
  18   2  -5       43.69      106.00     42.02 o 
  19   2  -5     1625.32     1629.04     82.78 o 
  20   2  -5       99.34       80.12     44.28 o 
  21   2  -5      348.36      377.75     56.53 o 
  22   2  -5       92.92      103.04     48.51 o 
  23   2  -5       98.25      131.44     62.31 o 
  24   2  -5     1645.02     1666.38    109.72 o 
  25   2  -5      628.30      583.95     82.68 o 
  26   2  -5     3971.26     4136.15    156.49 o 
  27   2  -5      156.85      177.84     73.08 o 
  28   2  -5      733.47      964.45    104.39 o 
  29   2  -5      752.66      773.08    102.89 o 
  30   2  -5      516.36      606.85    118.48 o 
  31   2  -5      191.10      276.18    105.13 o 
   1   3  -5     3551.06     3342.46     71.12 o 
   2   3  -5     3116.00     3278.08     61.25 o 
   3   3  -5      414.27      420.25     34.70 o 
   4   3  -5      860.13      959.58     41.85 o 
   5   3  -5      729.88      786.01     37.68 o 
   6   3  -5     1610.35     1539.41     56.27 o 
   7   3  -5     5592.56     5594.88    116.90 o 
   8   3  -5     4074.43     4150.66    133.62 o 
   9   3  -5     1254.63     1267.37     56.62 o 
  10   3  -5      684.52      750.73     65.34 o 
  11   3  -5      660.08      665.16     50.54 o 
  12   3  -5     5282.76     5270.31    110.72 o 
  13   3  -5     1252.40     1284.92     67.89 o 
  14   3  -5     1406.40     1432.14     71.78 o 
  15   3  -5        1.41      -33.17     33.17 o 
  16   3  -5       33.34       29.11     37.89 o 
  17   3  -5     3040.95     3179.94    103.50 o 
  18   3  -5     1374.88     1396.48     79.24 o 
  19   3  -5     1737.55     1766.29     88.78 o 
  20   3  -5      415.28      436.13     60.86 o 
  21   3  -5      333.51      367.72     59.47 o 
  22   3  -5      797.75      826.39     74.55 o 
  23   3  -5     1288.42     1396.50     89.78 o 
  24   3  -5      162.61      194.22     58.83 o 
  25   3  -5      320.30      409.97     67.85 o 
  26   3  -5       85.11      220.95     70.69 o 
  27   3  -5     1477.35     1560.96    144.34 o 
  28   3  -5      166.83      135.92     92.14 o 
  29   3  -5      199.91      298.89    102.33 o 
  30   3  -5      177.99      151.54     98.94 o 
   1   4  -5      154.94      123.75     27.14 o 
   2   4  -5     1301.81     1224.79     48.75 o 
   3   4  -5     1480.90     1580.19     53.42 o 
   4   4  -5     3844.74     4020.05     74.81 o 
   5   4  -5       65.18      101.62     24.53 o 
   6   4  -5     4509.32     4805.35     98.53 o 
   7   4  -5    11676.44    12171.09    259.07 o 
   8   4  -5        2.98       31.59     31.35 o 
   9   4  -5     2651.57     2691.57     80.78 o 
  10   4  -5      435.34      479.93     46.22 o 
  11   4  -5      981.68     1045.49     60.45 o 
  12   4  -5     6105.85     6295.65    166.37 o 
  13   4  -5     1489.05     1564.89     79.15 o 
  14   4  -5      692.70      696.93     61.07 o 
  15   4  -5     2115.13     2156.54     91.88 o 
  16   4  -5     1468.88     1498.52     83.16 o 
  17   4  -5     1561.67     1614.74     87.01 o 
  18   4  -5     2093.43     2036.39     95.73 o 
  19   4  -5      433.00      516.58     63.98 o 
  20   4  -5      751.38      704.29     72.31 o 
  21   4  -5      591.32      629.61     72.27 o 
  22   4  -5     1201.48     1181.50     87.02 o 
  23   4  -5      226.33      211.91     68.20 o 
  24   4  -5       70.88       29.55     60.45 o 
  25   4  -5     2680.74     2720.84    140.35 o 
  26   4  -5       55.56       87.00     68.87 o 
  27   4  -5      594.13      719.29     98.34 o 
  28   4  -5       85.82       94.46     73.21 o 
  29   4  -5      160.38      190.94    102.34 o 
   1   5  -5      710.59      712.68     50.12 o 
   2   5  -5     1538.85     1562.11     60.09 o 
   3   5  -5     1670.74     1760.90     63.01 o 
   4   5  -5     1275.05     1420.89     58.86 o 
   5   5  -5      186.19      202.92     36.31 o 
   6   5  -5      260.09      290.95     40.00 o 
   7   5  -5      243.79      251.89     39.37 o 
   8   5  -5     4436.53     4591.57    117.37 o 
   9   5  -5       54.15       38.11     37.22 o 
  10   5  -5     1109.72     1214.03     69.50 o 
  11   5  -5      250.46      235.63     47.16 o 
  12   5  -5       41.92       -4.88     36.23 o 
  13   5  -5      153.90      152.31     46.44 o 
  14   5  -5     1341.36     1431.25     78.89 o 
  15   5  -5      190.21      177.02     50.11 o 
  16   5  -5      108.82      121.42     49.26 o 
  17   5  -5      294.79      295.99     59.24 o 
  18   5  -5      144.03      174.50     54.23 o 
  19   5  -5       12.70      -15.64     46.75 o 
  20   5  -5      772.86      862.10     92.19 o 
  21   5  -5      469.31      391.41     77.23 o 
  22   5  -5     1204.82     1337.14    112.08 o 
  23   5  -5       40.14        5.02     63.83 o 
  24   5  -5      650.15      749.79     98.68 o 
  25   5  -5       28.85       57.86     67.73 o 
  26   5  -5      545.73      524.52     95.12 o 
  27   5  -5      372.57      411.68     93.56 o 
   1   6  -5     1958.49     1967.10     79.41 o 
   2   6  -5     1970.24     2164.08     77.13 o 
   3   6  -5     5147.82     5480.69    123.20 o 
   4   6  -5      418.09      437.54     53.27 o 
   5   6  -5      437.62      429.12     49.59 o 
   6   6  -5     1936.97     1967.05     80.23 o 
   7   6  -5     1694.92     1673.31     76.61 o 
   8   6  -5      574.02      539.51     54.14 o 
   9   6  -5     5645.42     5604.90    167.68 o 
  10   6  -5       16.09        5.40     43.63 o 
  11   6  -5     1634.76     1707.43     88.33 o 
  12   6  -5     2483.39     2429.68     99.96 o 
  13   6  -5      454.84      454.22     60.89 o 
  14   6  -5       78.37       57.46     48.56 o 
  15   6  -5      394.95      283.99     56.66 o 
  16   6  -5      466.10      488.39     72.91 o 
  17   6  -5      239.58      265.68     66.29 o 
  18   6  -5      265.92      258.69     67.80 o 
  19   6  -5     1079.45     1157.59     99.02 o 
  20   6  -5      301.19      150.51     67.45 o 
  21   6  -5      898.26      906.66     96.48 o 
  22   6  -5      452.80      469.32     84.85 o 
  23   6  -5      266.30      367.19     82.11 o 
  24   6  -5       11.67      -22.36     65.82 o 
   1   7  -5      860.82     1016.42     79.32 o 
   2   7  -5      710.47      729.56     72.39 o 
   3   7  -5        8.59        5.02     47.09 o 
   4   7  -5      261.32      253.27     51.58 o 
   5   7  -5      382.90      444.72     56.19 o 
   6   7  -5      934.35      932.59     68.92 o 
   7   7  -5      539.54      587.11     61.49 o 
   8   7  -5     2384.97     2442.31     94.12 o 
   9   7  -5      136.77      120.07     47.44 o 
  10   7  -5      277.07      238.31     58.67 o 
  11   7  -5      433.15      392.67     65.72 o 
  12   7  -5     2499.87     2421.82    108.65 o 
  13   7  -5      363.47      399.41     74.68 o 
  14   7  -5      136.96       83.57     61.69 o 
  15   7  -5      112.06      145.12     65.27 o 
  16   7  -5       37.08       39.69     60.74 o 
  17   7  -5      638.50      594.52     87.54 o 
  18   7  -5       61.50       55.45     64.73 o 
  19   7  -5      233.63      240.99     77.12 o 
  20   7  -5      415.41      393.61     83.58 o 
  21   7  -5       60.52      109.85     73.63 o 
   1   8  -5     1196.48     1308.03    108.92 o 
   2   8  -5      145.05      110.08     68.15 o 
   3   8  -5      553.49      559.86     71.37 o 
   4   8  -5      205.12      230.97     60.32 o 
   5   8  -5      514.87      506.78     64.98 o 
   6   8  -5      177.15      240.75     56.63 o 
   7   8  -5     1265.97     1285.40     87.98 o 
   8   8  -5       94.39      104.95     53.47 o 
   9   8  -5      839.64      727.76     72.12 o 
  10   8  -5       23.95       60.79     65.17 o 
  11   8  -5     1835.27     1885.74    122.68 o 
  12   8  -5     2645.37     2708.98    139.78 o 
  13   8  -5      882.99      959.11    101.32 o 
  14   8  -5      746.79      788.56     96.58 o 
  15   8  -5       36.56      119.41     72.78 o 
  16   8  -5       92.03       22.62     69.33 o 
  17   8  -5      309.11      240.16     81.41 o 
   1   9  -5      209.68      216.57     75.44 o 
   2   9  -5       19.85      -44.21     64.05 o 
   3   9  -5      491.21      486.38     86.19 o 
   4   9  -5      782.70      831.29     98.25 o 
   5   9  -5       74.25       69.72     68.53 o 
   6   9  -5      374.37      381.47     94.34 o 
   7   9  -5       12.42        5.08     72.50 o 
   8   9  -5      573.33      566.95     83.95 o 
   9   9  -5       21.24       34.55     72.21 o 
  10   9  -5      345.44      157.31     93.00 o 
   0   0  -4    66125.62    62684.52   1591.75 o 
   2   0  -4     9263.11     8103.02    330.90 o 
   4   0  -4     5911.28     5624.14    528.81 o 
   6   0  -4     4991.44     5132.62    140.50 o 
   8   0  -4    10031.05     9429.41    257.72 o 
  10   0  -4    11472.92    11191.90    216.54 o 
  12   0  -4     4616.89     4873.43    104.94 o 
  14   0  -4      736.20      758.26     56.53 o 
  16   0  -4     3422.56     3383.49     98.94 o 
  18   0  -4     7748.79     7472.28    146.39 o 
  20   0  -4    20397.68    20100.16    373.00 o 
  22   0  -4       14.65       34.97     75.26 o 
  24   0  -4     1048.28      989.99    126.79 o 
  26   0  -4     1182.28     1046.71    139.49 o 
  28   0  -4     1188.64     1402.13    161.81 o 
  30   0  -4      388.92      576.84    134.51 o 
  32   0  -4     2462.31     2958.42    327.54 o 
   0   1  -4    44548.93    44070.85   1260.83 o 
   1   1  -4     2429.08     2417.97     41.26 o 
   2   1  -4      190.48      134.00     26.74 o 
   3   1  -4    14521.75    14942.95    303.63 o 
   4   1  -4     2219.62     2145.53     45.20 o 
   5   1  -4      736.29      765.39     24.36 o 
   6   1  -4     2068.24     2068.94     58.93 o 
   7   1  -4      630.43      678.68     26.28 o 
   8   1  -4     3058.47     3084.77     49.90 o 
   9   1  -4    11419.92    11404.62    203.59 o 
  10   1  -4      281.89      333.30     25.26 o 
  11   1  -4     5628.65     5771.87    103.75 o 
  12   1  -4      813.60     1011.39     52.43 o 
  13   1  -4     7842.62     7954.29    130.61 o 
  14   1  -4       27.06       71.93     29.85 o 
  15   1  -4     1117.54     1056.44     58.17 o 
  16   1  -4      752.32      790.64     54.16 o 
  17   1  -4     5261.28     5251.80    113.19 o 
  18   1  -4       19.79       76.07     36.43 o 
  19   1  -4     4483.04     4374.00    130.61 o 
  20   1  -4     2079.24     2247.39    104.61 o 
  21   1  -4      456.46      461.92     68.14 o 
  22   1  -4     2076.72     1992.68    106.37 o 
  23   1  -4      749.39      844.92     83.60 o 
  24   1  -4     3891.23     3746.34    153.67 o 
  25   1  -4      329.77      351.97     73.86 o 
  26   1  -4      130.77       51.44     60.86 o 
  27   1  -4      931.69      946.73     99.04 o 
  28   1  -4      678.27      886.44     99.09 o 
  29   1  -4      454.44      493.67     90.52 o 
  30   1  -4      208.90      379.17     89.14 o 
  31   1  -4      402.32      452.51     94.48 o 
  32   1  -4       21.36       -0.30     91.99 o 
   0   2  -4     3616.53     3940.33    118.80 o 
   1   2  -4     3119.99     3018.27     50.22 o 
   2   2  -4      517.11      543.85     29.50 o 
   3   2  -4     2904.42     2977.06     51.99 o 
   4   2  -4      165.63      209.88     26.61 o 
   5   2  -4     7931.41     7698.08    154.27 o 
   6   2  -4     1229.53     1523.76     48.07 o 
   7   2  -4     3419.78     3546.45     82.08 o 
   8   2  -4     3392.34     3523.78     76.20 o 
   9   2  -4       64.16       55.10     26.30 o 
  10   2  -4    19708.06    20752.23    499.04 o 
  11   2  -4     1145.01     1372.06     59.69 o 
  12   2  -4     7713.61     7602.72    120.02 o 
  13   2  -4     1236.30     1284.33     61.67 o 
  14   2  -4     2900.05     2911.58     84.38 o 
  15   2  -4     1859.56     1823.70     74.09 o 
  16   2  -4    16132.61    16574.91    245.48 o 
  17   2  -4     1439.59     1428.81     73.78 o 
  18   2  -4      612.76      647.13     58.23 o 
  19   2  -4     2813.05     2707.10     96.63 o 
  20   2  -4     1947.39     2073.01     90.12 o 
  21   2  -4      104.44      119.09     46.85 o 
  22   2  -4     1290.23     1438.13     84.99 o 
  23   2  -4      404.34      441.90     61.27 o 
  24   2  -4      258.84      330.53     61.57 o 
  25   2  -4      599.37      667.19     84.39 o 
  26   2  -4     2015.06     2152.17    124.57 o 
  27   2  -4       12.39       79.15     66.22 o 
  28   2  -4      150.01      315.77     80.38 o 
  29   2  -4     1162.33     1234.06    138.26 o 
  30   2  -4       88.14      154.52     91.61 o 
  31   2  -4      215.83      323.56    105.02 o 
   0   3  -4     4069.60     4440.39    106.13 o 
   1   3  -4     2426.21     2371.78     53.21 o 
   2   3  -4     3089.75     3304.50     60.09 o 
   3   3  -4      282.36      282.88     25.86 o 
   4   3  -4     2258.21     2328.26     51.07 o 
   5   3  -4     1451.49     1553.71     54.36 o 
   6   3  -4     7506.90     7836.37    220.60 o 
   7   3  -4    10338.17    10343.71    221.21 o 
   8   3  -4     1079.05     1132.81     56.49 o 
   9   3  -4     3742.79     3882.34     89.91 o 
  10   3  -4     1647.72     1581.70     65.53 o 
  11   3  -4     1250.05     1322.60     62.80 o 
  12   3  -4      695.51      727.47     52.25 o 
  13   3  -4     2679.92     2877.31     87.66 o 
  14   3  -4      704.91      743.10     55.93 o 
  15   3  -4       44.59       44.68     35.65 o 
  16   3  -4     3502.92     3322.76    100.63 o 
  17   3  -4     2148.04     2207.10     88.77 o 
  18   3  -4       13.91        2.60     38.11 o 
  19   3  -4     1024.42     1155.85     75.55 o 
  20   3  -4      354.56      375.93     56.25 o 
  21   3  -4      929.83      986.32     75.76 o 
  22   3  -4      497.70      459.56     63.39 o 
  23   3  -4      913.40      926.45     78.25 o 
  24   3  -4        5.57      -20.04     47.45 o 
  25   3  -4      179.91      238.96     61.61 o 
  26   3  -4     2641.54     2528.39    133.33 o 
  27   3  -4      491.09      690.78     89.88 o 
  28   3  -4      433.31      518.97    109.64 o 
  29   3  -4      650.69      613.28    117.47 o 
  30   3  -4      388.39      429.77    112.47 o 
   0   4  -4     5332.81     5508.30    132.36 o 
   1   4  -4     1582.97     1638.78     53.66 o 
   2   4  -4     4120.67     4410.47     77.77 o 
   3   4  -4     2578.26     2626.50     80.07 o 
   4   4  -4     1937.84     2140.17     58.90 o 
   5   4  -4       78.48       92.04     28.53 o 
   6   4  -4    25503.53    26275.25    604.74 o 
   7   4  -4     7988.84     8494.66    246.59 o 
   8   4  -4     4875.99     4917.48    100.43 o 
   9   4  -4     4152.24     4087.11    101.21 o 
  10   4  -4      424.33      383.03     52.80 o 
  11   4  -4     1033.13     1009.44     63.01 o 
  12   4  -4     1466.62     1563.20     75.65 o 
  13   4  -4     5967.46     5681.66    125.71 o 
  14   4  -4     1524.80     1608.11     79.42 o 
  15   4  -4      890.16      868.18     66.74 o 
  16   4  -4      180.70      239.35     50.24 o 
  17   4  -4     1089.83     1121.16     75.30 o 
  18   4  -4       68.60       43.32     44.54 o 
  19   4  -4      509.86      468.85     61.71 o 
  20   4  -4     1621.45     1619.35     91.33 o 
  21   4  -4      145.43      124.12     52.42 o 
  22   4  -4     3265.79     3002.43    153.00 o 
  23   4  -4      359.00      422.30     77.73 o 
  24   4  -4     1065.54      889.93     96.69 o 
  25   4  -4     2419.90     2560.07    142.56 o 
  26   4  -4       96.51      101.66     69.82 o 
  27   4  -4       53.18       61.10     67.60 o 
  28   4  -4       17.73       38.79     69.35 o 
  29   4  -4      146.67      169.41     96.37 o 
   0   5  -4      639.01      706.18     68.33 o 
   1   5  -4      361.16      400.11     38.59 o 
   2   5  -4     2984.54     3011.83     75.05 o 
   3   5  -4      872.64      967.56     50.14 o 
   4   5  -4     9393.42     9605.59    147.66 o 
   5   5  -4       19.25       43.55     30.12 o 
   6   5  -4     5410.80     5334.85    102.07 o 
   7   5  -4       36.06       32.83     30.30 o 
   8   5  -4      978.94      951.15     55.53 o 
   9   5  -4      331.52      303.36     41.38 o 
  10   5  -4     3671.83     3590.55    104.85 o 
  11   5  -4      572.01      593.40     59.81 o 
  12   5  -4      267.58      267.58     50.49 o 
  13   5  -4      613.77      698.22     64.22 o 
  14   5  -4       22.42       44.50     42.93 o 
  15   5  -4      282.51      339.98     58.18 o 
  16   5  -4     2046.00     2050.57     97.76 o 
  17   5  -4     1092.26     1167.73     82.46 o 
  18   5  -4      725.91      684.36     70.68 o 
  19   5  -4      200.99      240.22     67.08 o 
  20   5  -4     3357.40     3231.99    223.36 o 
  21   5  -4      181.38       85.28     62.26 o 
  22   5  -4     2046.82     2037.91    150.14 o 
  23   5  -4       35.17       57.88     65.60 o 
  24   5  -4      653.11      730.82     98.17 o 
  25   5  -4       72.03       66.94     66.82 o 
  26   5  -4     1771.21     1855.43    135.68 o 
  27   5  -4      188.39      191.68     80.20 o 
   0   6  -4     1954.20     2030.14    112.36 o 
   1   6  -4      911.91     1022.81     62.51 o 
   2   6  -4      284.26      293.68     47.77 o 
   3   6  -4    12003.63    12191.74    226.65 o 
   4   6  -4      377.33      424.96     48.63 o 
   5   6  -4      680.74      727.84     56.09 o 
   6   6  -4     6146.17     6235.87    163.21 o 
   7   6  -4     3829.69     3767.10     99.93 o 
   8   6  -4     1669.00     1792.22     77.92 o 
   9   6  -4     4590.59     4720.69    110.46 o 
  10   6  -4      625.69      595.69     56.46 o 
  11   6  -4     1504.58     1743.66     98.85 o 
  12   6  -4      267.60      235.92     54.52 o 
  13   6  -4      411.47      385.39     59.24 o 
  14   6  -4       65.58       19.89     44.40 o 
  15   6  -4      454.25      431.23     82.18 o 
  16   6  -4      314.76      360.53     74.94 o 
  17   6  -4      246.79      126.27     66.38 o 
  18   6  -4      121.99      155.89     67.62 o 
  19   6  -4     1997.43     1939.65    128.53 o 
  20   6  -4      118.45       77.41     68.85 o 
  21   6  -4      317.80      407.85     86.79 o 
  22   6  -4     1300.59     1197.03    116.16 o 
  23   6  -4      529.70      516.93     94.71 o 
  24   6  -4       90.42       94.34     77.76 o 
  25   6  -4      746.09      910.65    113.74 o 
   0   7  -4     4983.42     4922.96    221.92 o 
   1   7  -4      489.67      538.40     66.31 o 
   2   7  -4      243.93      255.10     55.49 o 
   3   7  -4       45.03       27.59     39.45 o 
   4   7  -4        4.07      -38.19     38.19 o 
   5   7  -4        7.74       17.53     40.05 o 
   6   7  -4     3179.30     3282.79    103.23 o 
   7   7  -4      522.81      647.33     61.88 o 
   8   7  -4        5.17      -14.04     40.87 o 
   9   7  -4      176.60      166.47     48.01 o 
  10   7  -4      724.32      780.29     66.12 o 
  11   7  -4      633.31      605.76     69.70 o 
  12   7  -4      978.80     1027.04     94.01 o 
  13   7  -4      602.63      588.67     80.60 o 
  14   7  -4      213.18      220.41     68.67 o 
  15   7  -4       63.06       28.34     61.92 o 
  16   7  -4     1805.40     1888.95    119.34 o 
  17   7  -4      272.21      322.09     82.05 o 
  18   7  -4       60.29      143.15     69.39 o 
  19   7  -4       40.41       43.13     65.35 o 
  20   7  -4       60.65       65.52     68.35 o 
  21   7  -4      161.21      192.15     77.89 o 
  22   7  -4     1042.96     1158.78    197.04 o 
   0   8  -4     1982.73     2171.93    179.38 o 
   1   8  -4     2777.60     2918.54    140.81 o 
   2   8  -4       97.72       81.90     58.10 o 
   3   8  -4      339.78      353.54     72.09 o 
   4   8  -4     1190.67     1216.32     87.93 o 
   5   8  -4       60.84       92.27     51.52 o 
   6   8  -4      687.63      785.54     71.15 o 
   7   8  -4     2144.86     2342.62     99.59 o 
   8   8  -4      228.12      211.40     57.26 o 
   9   8  -4      635.22      611.34     73.10 o 
  10   8  -4      836.30      851.55     82.00 o 
  11   8  -4      332.72      367.69     78.90 o 
  12   8  -4      194.28       73.17     67.73 o 
  13   8  -4     2559.90     2498.11    136.95 o 
  14   8  -4      219.23      300.81     79.84 o 
  15   8  -4      469.17      555.01     91.00 o 
  16   8  -4        1.42       16.60     69.03 o 
  17   8  -4      129.23       48.35     70.81 o 
   0   9  -4      237.97      339.04    116.34 o 
   1   9  -4       78.48      -61.18     61.18 o 
   2   9  -4       93.12       84.26     67.28 o 
   3   9  -4      694.18      740.82     91.99 o 
   4   9  -4       57.32       80.67     67.67 o 
   5   9  -4       27.95       70.29     66.37 o 
   6   9  -4       90.47       80.56     67.32 o 
   7   9  -4       90.19      110.77     69.66 o 
   8   9  -4       94.33      108.28     72.99 o 
   9   9  -4      325.16      279.74     81.85 o 
  10   9  -4      384.94      276.01     85.22 o 
   2   0  -3    10685.83    10096.06    280.22 o 
   4   0  -3     2337.34     2357.88     78.93 o 
   6   0  -3     6023.58     6060.35    177.22 o 
   8   0  -3     2703.78     2761.59    106.30 o 
  10   0  -3     2681.36     2861.14     75.32 o 
  12   0  -3    18825.85    18100.30    335.82 o 
  14   0  -3     9033.20     9127.89    141.04 o 
  16   0  -3     1947.28     1878.05     77.06 o 
  18   0  -3     5493.47     5498.10    125.57 o 
  20   0  -3     1659.45     1895.66    256.61 o 
  22   0  -3     6648.09     6244.75    230.46 o 
  24   0  -3     1308.43     1466.73    143.45 o 
  26   0  -3      777.32      787.34    125.74 o 
  28   0  -3     5595.55     5327.50    251.24 o 
  30   0  -3     1021.53     1107.08    159.44 o 
  32   0  -3       80.82       90.71    110.96 o 
   1   1  -3      627.91      564.09     22.78 o 
   2   1  -3    28400.82    29452.80    627.82 o 
   3   1  -3     5940.02     6167.25    144.12 o 
   4   1  -3     1699.66     1751.34     59.61 o 
   5   1  -3     7160.04     7445.09    121.58 o 
   6   1  -3     2225.32     2265.76    159.62 o 
   7   1  -3     4371.97     4249.94    199.77 o 
   8   1  -3       30.51       46.34     17.63 o 
   9   1  -3    14631.62    15487.82    226.36 o 
  10   1  -3     5538.46     6217.84     81.92 o 
  11   1  -3    13340.96    13887.75    242.53 o 
  12   1  -3     1593.84     1667.84     53.06 o 
  13   1  -3     4300.30     4303.43     76.35 o 
  14   1  -3     2746.07     2918.76     78.85 o 
  15   1  -3     1693.51     1710.89     67.02 o 
  16   1  -3      119.85      106.88     33.40 o 
  17   1  -3     9199.26     9072.36    152.14 o 
  18   1  -3      991.45     1155.87     64.89 o 
  19   1  -3     2299.62     2244.66     84.77 o 
  20   1  -3       51.44       52.05     38.30 o 
  21   1  -3      242.79      204.16     47.27 o 
  22   1  -3      118.11      131.93     56.41 o 
  23   1  -3      297.85      326.16     66.45 o 
  24   1  -3      178.08      237.72     64.63 o 
  25   1  -3      573.88      599.06     80.25 o 
  26   1  -3      336.01      277.53     71.72 o 
  27   1  -3     1059.34     1243.36    104.03 o 
  28   1  -3      199.14      284.18     78.18 o 
  29   1  -3      202.65      275.18     78.59 o 
  30   1  -3     1952.06     2099.33    137.35 o 
  31   1  -3      160.50      248.96    100.33 o 
  32   1  -3       62.87      223.75    101.63 o 
   1   2  -3    20166.77    20353.61    227.40 o 
   2   2  -3        1.56        9.59     15.82 o 
   3   2  -3     6365.72     6459.52    101.51 o 
   4   2  -3    27941.37    29631.16    674.01 o 
   5   2  -3     5815.65     5666.88     96.18 o 
   6   2  -3      424.70      529.06     31.14 o 
   7   2  -3     1892.89     1926.10     51.23 o 
   8   2  -3    24788.33    26059.54    502.47 o 
   9   2  -3     1131.24     1325.32     47.74 o 
  10   2  -3     4277.13     4148.02     73.65 o 
  11   2  -3     3753.21     4263.60    124.31 o 
  12   2  -3      159.85      193.24     28.38 o 
  13   2  -3      529.57      627.22     39.54 o 
  14   2  -3     7218.50     7026.18    125.33 o 
  15   2  -3     1202.63     1086.00     51.26 o 
  16   2  -3      376.44      327.96     45.14 o 
  17   2  -3     3022.74     3033.25     93.39 o 
  18   2  -3     2755.25     2750.99     92.72 o 
  19   2  -3      271.76      330.63     49.49 o 
  20   2  -3      545.47      569.93     58.37 o 
  21   2  -3       73.95      167.43     46.61 o 
  22   2  -3      354.77      421.10     57.75 o 
  23   2  -3      929.66      902.61     72.41 o 
  24   2  -3     2073.48     1951.00     96.53 o 
  25   2  -3      491.63      579.55     68.10 o 
  26   2  -3      661.93      815.54     85.26 o 
  27   2  -3      433.27      397.48     82.61 o 
  28   2  -3      274.56      355.80     98.33 o 
  29   2  -3     1041.38     1229.71    136.89 o 
  30   2  -3      388.57      455.10    110.07 o 
  31   2  -3      428.13      487.75    115.26 o 
   1   3  -3      788.12      852.61     37.21 o 
   2   3  -3     5282.95     5624.60     78.05 o 
   3   3  -3      431.95      421.84     28.37 o 
   4   3  -3     1035.85     1078.39     38.78 o 
   5   3  -3     6032.76     6197.74    151.54 o 
   6   3  -3        4.29        2.01     21.01 o 
   7   3  -3     8796.72     9034.66    289.72 o 
   8   3  -3      451.93      491.66     41.96 o 
   9   3  -3     4535.18     4677.45     95.96 o 
  10   3  -3        4.27      -20.10     25.92 o 
  11   3  -3     1894.91     2005.36     71.84 o 
  12   3  -3      948.27     1020.34     58.36 o 
  13   3  -3     1864.64     1847.79     73.47 o 
  14   3  -3      932.17      901.84     50.22 o 
  15   3  -3      119.00      113.74     31.37 o 
  16   3  -3       42.74       54.86     36.33 o 
  17   3  -3      511.43      538.78     55.54 o 
  18   3  -3      332.22      268.13     49.34 o 
  19   3  -3      305.92      307.04     53.22 o 
  20   3  -3        3.35      -14.77     40.34 o 
  21   3  -3     2239.70     2286.06     98.69 o 
  22   3  -3      293.16      262.53     55.26 o 
  23   3  -3      745.62      804.10     73.20 o 
  24   3  -3      444.36      475.21     66.76 o 
  25   3  -3      212.53      129.15     63.93 o 
  26   3  -3      105.40      130.70     74.89 o 
  27   3  -3       52.34       30.57     78.88 o 
  28   3  -3      979.87     1171.82    133.72 o 
  29   3  -3      327.25      445.65    107.45 o 
  30   3  -3      966.99      974.88    135.03 o 
   1   4  -3     3500.66     3485.38     70.44 o 
   2   4  -3     7277.49     7580.19     97.89 o 
   3   4  -3     2780.95     2667.27     62.95 o 
   4   4  -3    15678.51    16803.31    190.32 o 
   5   4  -3     5921.15     5818.22     93.91 o 
   6   4  -3      625.13      673.37     44.54 o 
   7   4  -3     4790.44     5043.48    113.72 o 
   8   4  -3     5470.67     5566.27    109.31 o 
   9   4  -3     1178.04     1327.38     57.67 o 
  10   4  -3      614.78      632.17     51.46 o 
  11   4  -3     1024.33     1038.64     63.00 o 
  12   4  -3        2.75       -0.12     31.88 o 
  13   4  -3     3744.59     3690.24    107.06 o 
  14   4  -3      749.74      769.53     60.66 o 
  15   4  -3     2971.46     2922.59     99.60 o 
  16   4  -3     2310.68     2068.27     89.69 o 
  17   4  -3     1519.47     1464.83     83.01 o 
  18   4  -3     1126.88     1259.36     79.18 o 
  19   4  -3      502.98      491.72     60.67 o 
  20   4  -3     2741.81     2739.87    106.46 o 
  21   4  -3      921.29      894.44     91.14 o 
  22   4  -3      960.99     1002.33     94.75 o 
  23   4  -3       53.43       13.09     56.40 o 
  24   4  -3      771.85      891.90     96.07 o 
  25   4  -3      861.26     1008.20    103.39 o 
  26   4  -3      321.88      319.61     79.83 o 
  27   4  -3      341.55      359.96     83.88 o 
  28   4  -3      253.09      185.83     78.84 o 
  29   4  -3        5.64       43.51     87.20 o 
   1   5  -3       58.41       49.71     26.71 o 
   2   5  -3     4910.17     4933.37    113.34 o 
   3   5  -3       26.50       50.02     30.26 o 
   4   5  -3      329.88      387.30     42.67 o 
   5   5  -3        6.46       18.84     27.45 o 
   6   5  -3     3185.98     3249.05     82.73 o 
   7   5  -3       26.28       20.19     29.21 o 
   8   5  -3     3620.10     3734.91    111.71 o 
   9   5  -3      306.20      365.80     44.28 o 
  10   5  -3     2835.35     2936.97     99.48 o 
  11   5  -3      576.56      622.58     59.70 o 
  12   5  -3        7.09       35.09     38.69 o 
  13   5  -3      630.91      673.72     79.06 o 
  14   5  -3       46.34       29.37     41.92 o 
  15   5  -3       77.01       46.91     43.84 o 
  16   5  -3      278.66      270.80     55.26 o 
  17   5  -3     1528.23     1581.53     90.02 o 
  18   5  -3     4178.19     4426.28    189.55 o 
  19   5  -3      514.73      467.03     77.01 o 
  20   5  -3      310.04      384.40     75.71 o 
  21   5  -3       75.21       27.20     59.89 o 
  22   5  -3      177.48      186.78     68.87 o 
  23   5  -3       23.69       29.30     62.93 o 
  24   5  -3      693.83      759.69     98.80 o 
  25   5  -3       44.11       76.92     68.11 o 
  26   5  -3      110.61       94.86     70.89 o 
  27   5  -3       39.34       28.90     73.88 o 
   1   6  -3      474.02      546.90     52.98 o 
   2   6  -3      129.57       99.25     39.52 o 
   3   6  -3     8307.13     8344.13    158.35 o 
   4   6  -3       22.90       57.00     36.50 o 
   5   6  -3     1547.01     1580.75     72.46 o 
   6   6  -3     1405.07     1522.83     72.14 o 
   7   6  -3     2695.68     2833.52    120.55 o 
   8   6  -3      234.36      212.79     44.26 o 
   9   6  -3      422.75      519.15     52.79 o 
  10   6  -3      310.25      291.66     47.84 o 
  11   6  -3     9104.96     9870.00    245.56 o 
  12   6  -3     3388.78     3488.91    121.61 o 
  13   6  -3      966.68      811.65     76.09 o 
  14   6  -3     1458.78     1523.84    108.47 o 
  15   6  -3      305.98      383.39     75.39 o 
  16   6  -3     2826.77     2692.37    135.56 o 
  17   6  -3      661.72      734.41     90.97 o 
  18   6  -3       95.22      104.01     64.29 o 
  19   6  -3      756.14      740.82     95.48 o 
  20   6  -3      261.93      207.28     74.96 o 
  21   6  -3     1108.15     1193.26    113.12 o 
  22   6  -3       62.25       50.48     72.73 o 
  23   6  -3     1134.15     1239.56    119.33 o 
  24   6  -3       61.44       86.16     76.00 o 
  25   6  -3      188.64      213.56     84.43 o 
   1   7  -3      307.14      259.23     64.67 o 
   2   7  -3      954.24     1058.68     80.26 o 
   3   7  -3       53.88       32.75     40.78 o 
   4   7  -3      122.95       76.59     43.47 o 
   5   7  -3      871.38      919.42     66.39 o 
   6   7  -3      271.40      250.07     50.61 o 
   7   7  -3      355.07      358.54     54.16 o 
   8   7  -3       45.36        8.11     41.83 o 
   9   7  -3       97.00       95.54     44.20 o 
  10   7  -3       40.98       56.86     43.60 o 
  11   7  -3      957.77      990.43     76.85 o 
  12   7  -3       72.38      114.07     61.62 o 
  13   7  -3      607.47      590.49     79.59 o 
  14   7  -3     2620.13     2702.51    128.53 o 
  15   7  -3       63.89       35.21     59.08 o 
  16   7  -3       54.64       48.51     59.85 o 
  17   7  -3       34.77      109.79     70.10 o 
  18   7  -3      622.78      543.22     96.35 o 
  19   7  -3      115.99      102.45     74.61 o 
  20   7  -3        9.99        5.79     67.96 o 
  21   7  -3      353.64      409.21     93.87 o 
  22   7  -3      809.25      876.33    117.21 o 
   1   8  -3     4664.02     4901.89    168.15 o 
   2   8  -3      327.42      407.21     72.68 o 
   3   8  -3      157.86      161.45     54.94 o 
   4   8  -3      199.92      197.77     56.56 o 
   5   8  -3      609.50      567.78     71.29 o 
   6   8  -3      160.36      121.90     51.37 o 
   7   8  -3     2229.09     2284.09    100.29 o 
   8   8  -3      130.95      150.14     57.96 o 
   9   8  -3      110.67      114.45     57.59 o 
  10   8  -3       37.32       24.54     53.66 o 
  11   8  -3      264.76      308.16     77.12 o 
  12   8  -3      471.90      447.85     83.41 o 
  13   8  -3     1925.85     1837.71    124.79 o 
  14   8  -3      113.81       80.98     69.41 o 
  15   8  -3      946.07      985.52    104.43 o 
  16   8  -3      168.30      246.91     79.82 o 
  17   8  -3      146.99       92.22     73.62 o 
  18   8  -3       39.32      -91.62    126.45 o 
   1   9  -3       52.86      100.12     65.76 o 
   2   9  -3      731.68      677.81     89.20 o 
   3   9  -3      369.01      379.13     78.67 o 
   4   9  -3       32.76       77.00     65.98 o 
   5   9  -3      283.76      290.24     76.34 o 
   6   9  -3       82.90       64.02     64.52 o 
   7   9  -3      193.72      138.29     69.41 o 
   8   9  -3       54.16       47.55     68.08 o 
   9   9  -3      817.36      746.49    110.26 o 
  10   9  -3       70.58       67.08     80.83 o 
  11   9  -3      453.12      505.89     93.86 o 
   0   0  -2    33455.33    34225.74    208.67 o 
   2   0  -2    26942.12    26701.66    749.42 o 
   4   0  -2    17595.20    18302.57    425.83 o 
   6   0  -2     1990.75     2133.87     68.70 o 
   8   0  -2      156.97      191.69     23.14 o 
  10   0  -2    11119.71    11440.16    310.14 o 
  12   0  -2     8612.83     9359.64    273.86 o 
  14   0  -2    10020.94    11688.37    319.32 o 
  16   0  -2      290.88      222.12     39.67 o 
  18   0  -2     5364.38     4908.62    139.30 o 
  20   0  -2     6804.86     6914.99    224.38 o 
  22   0  -2      178.98      162.95     78.49 o 
  24   0  -2      177.18      160.13     84.26 o 
  26   0  -2      530.76      330.80    102.57 o 
  28   0  -2     1214.76     1566.48    165.10 o 
  30   0  -2      898.51      852.21    145.22 o 
  32   0  -2      168.39      276.21    120.40 o 
   0   1  -2    16773.38    17189.20    381.72 o 
   1   1  -2     4682.78     4831.14    110.87 o 
   2   1  -2      251.60      248.81     15.66 o 
   3   1  -2      627.45      634.26     25.13 o 
   4   1  -2     1103.27     1205.67     35.90 o 
   5   1  -2     9773.33    10028.43    207.08 o 
   6   1  -2     1310.07     1174.78    140.31 o 
   7   1  -2     2900.96     2900.04     65.00 o 
   8   1  -2     2533.01     2770.87     47.56 o 
   9   1  -2     8894.95     9064.62    138.68 o 
  10   1  -2       97.08      144.73     23.23 o 
  11   1  -2     9689.45     9722.09     98.43 o 
  12   1  -2     1296.08     1614.53     59.60 o 
  13   1  -2      522.42      599.88     43.32 o 
  14   1  -2        7.06      -16.47     24.91 o 
  15   1  -2     3063.56     3172.91     83.58 o 
  16   1  -2       32.87      127.26     37.11 o 
  17   1  -2    10968.93    10845.06    152.30 o 
  18   1  -2      249.61      347.40     44.95 o 
  19   1  -2      485.93      555.06     53.66 o 
  20   1  -2     1569.02     1584.83     77.19 o 
  21   1  -2     1394.14     1422.82     76.03 o 
  22   1  -2      305.00      327.51     51.56 o 
  23   1  -2      973.10     1041.23     63.78 o 
  24   1  -2      466.10      593.07     63.18 o 
  25   1  -2      448.07      560.22     78.75 o 
  26   1  -2      273.39      225.99     68.44 o 
  27   1  -2      427.34      425.71     80.08 o 
  28   1  -2      355.33      323.47     77.85 o 
  29   1  -2      333.46      408.57     84.70 o 
  30   1  -2       18.41      145.46     88.20 o 
  31   1  -2        9.96      -80.09     80.09 o 
  32   1  -2        5.77       51.25     91.65 o 
   0   2  -2    18412.83    18996.30    233.76 o 
   1   2  -2    24735.67    24912.26    271.40 o 
   2   2  -2    67911.56    72002.31    769.08 o 
   3   2  -2     4446.25     4533.74     93.59 o 
   4   2  -2     1413.13     1601.11     40.39 o 
   5   2  -2    12092.51    12779.38    281.52 o 
   6   2  -2      783.99      834.84     37.12 o 
   7   2  -2     1675.01     1615.46     46.20 o 
   8   2  -2    11247.41    12123.57    255.53 o 
   9   2  -2      787.66      821.97     38.88 o 
  10   2  -2     1226.70     1332.16     66.79 o 
  11   2  -2     7705.97     8543.91     99.03 o 
  12   2  -2     2467.26     2299.09     57.44 o 
  13   2  -2     1196.08     1209.21     59.88 o 
  14   2  -2     3464.96     3875.14     94.27 o 
  15   2  -2     3912.13     3568.88     92.22 o 
  16   2  -2     1219.96     1142.76     63.63 o 
  17   2  -2      759.47      761.61     56.94 o 
  18   2  -2     1270.87     1263.02     70.65 o 
  19   2  -2      735.33      868.79     63.70 o 
  20   2  -2       21.42        6.19     38.19 o 
  21   2  -2      370.27      426.51     56.22 o 
  22   2  -2       39.01       44.09     43.92 o 
  23   2  -2      795.67      747.21     68.75 o 
  24   2  -2      859.44      882.15     75.05 o 
  25   2  -2      585.15      672.36     70.45 o 
  26   2  -2      376.52      464.20     79.48 o 
  27   2  -2      715.21      685.35    108.49 o 
  28   2  -2     1206.52     1395.48    139.07 o 
  29   2  -2      135.35      110.75    104.30 o 
  30   2  -2       20.18       24.15     83.77 o 
  31   2  -2      494.56      624.56    120.92 o 
   0   3  -2     2286.46     2453.03     68.75 o 
   1   3  -2     1094.47     1177.35     37.99 o 
   2   3  -2     3979.05     4265.65     65.09 o 
   3   3  -2      741.17      713.13     35.13 o 
   4   3  -2       14.30       21.50     20.43 o 
   5   3  -2     7361.22     7623.37    168.70 o 
   6   3  -2      261.55      303.81     29.89 o 
   7   3  -2     3793.79     3955.34     73.21 o 
   8   3  -2      408.09      453.17     34.17 o 
   9   3  -2     3842.52     3956.06     93.03 o 
  10   3  -2      297.97      356.13     33.17 o 
  11   3  -2     1227.45     1120.43     49.15 o 
  12   3  -2       31.10       45.98     24.88 o 
  13   3  -2      787.41      866.49     46.69 o 
  14   3  -2       15.78      -16.98     28.88 o 
  15   3  -2      474.08      427.63     47.04 o 
  16   3  -2      282.54      311.36     45.34 o 
  17   3  -2       81.78       99.13     39.43 o 
  18   3  -2       46.31       56.42     40.56 o 
  19   3  -2     2999.78     2929.97    101.51 o 
  20   3  -2     1539.21     1595.85     83.90 o 
  21   3  -2     1974.55     2029.05     93.38 o 
  22   3  -2      208.30      230.79     53.62 o 
  23   3  -2      156.90      146.19     51.45 o 
  24   3  -2      867.72      914.46     90.03 o 
  25   3  -2      437.72      506.17     79.93 o 
  26   3  -2       86.78       79.20     63.78 o 
  27   3  -2        6.26      -18.47     59.51 o 
  28   3  -2      597.15      703.51    118.42 o 
  29   3  -2      130.25      167.79     94.02 o 
  30   3  -2      607.13      661.57    122.95 o 
  31   3  -2      241.62      140.07    185.42 o 
   0   4  -2    11014.00    11907.79    159.79 o 
   1   4  -2     1218.24     1283.39     46.17 o 
   2   4  -2       50.47       45.05     25.17 o 
   3   4  -2     2956.49     3019.72     73.82 o 
   4   4  -2    17186.37    17621.45    193.33 o 
   5   4  -2    16656.27    16643.75    332.79 o 
   6   4  -2       16.00       15.68     25.48 o 
   7   4  -2     4647.59     4861.57    159.03 o 
   8   4  -2     4275.46     4715.59    123.92 o 
   9   4  -2      281.73      305.81     35.51 o 
  10   4  -2      176.23      169.41     31.79 o 
  11   4  -2     3358.54     3264.14    109.77 o 
  12   4  -2        5.52      -14.03     30.48 o 
  13   4  -2      493.89      506.60     51.32 o 
  14   4  -2     4204.91     4343.07    110.31 o 
  15   4  -2     2181.21     2031.12     85.73 o 
  16   4  -2      446.86      406.77     67.38 o 
  17   4  -2     1728.63     1860.23    128.62 o 
  18   4  -2      746.94      765.98     66.00 o 
  19   4  -2      586.47      537.19     62.34 o 
  20   4  -2       90.59       48.24     52.38 o 
  21   4  -2      706.59      605.54     79.81 o 
  22   4  -2      474.38      403.05     75.15 o 
  23   4  -2      954.82      870.47     92.55 o 
  24   4  -2     1760.44     2039.17    126.20 o 
  25   4  -2       19.31      -27.77     59.47 o 
  26   4  -2       37.18       69.45     66.06 o 
  27   4  -2      876.12      869.37    102.05 o 
  28   4  -2       90.45      122.35     74.37 o 
  29   4  -2      323.13      418.39    113.12 o 
   0   5  -2     4158.79     4098.20    111.29 o 
   1   5  -2      376.03      413.83     38.58 o 
   2   5  -2     1441.31     1535.93     64.96 o 
   3   5  -2      368.19      365.88     41.72 o 
   4   5  -2      323.84      317.50     37.27 o 
   5   5  -2       38.80       62.88     29.90 o 
   6   5  -2     2602.06     2691.27     82.77 o 
   7   5  -2       42.55       22.38     30.61 o 
   8   5  -2     1394.41     1396.77     65.78 o 
   9   5  -2      329.29      355.97     42.73 o 
  10   5  -2       91.81      106.57     35.73 o 
  11   5  -2      344.77      295.82     42.49 o 
  12   5  -2       31.24        0.57     33.05 o 
  13   5  -2      723.02      727.16     64.16 o 
  14   5  -2      350.94      320.04     53.10 o 
  15   5  -2       97.54       98.27     46.10 o 
  16   5  -2        5.18       41.88     51.89 o 
  17   5  -2      750.44      753.01     84.29 o 
  18   5  -2      750.86      912.65    116.83 o 
  19   5  -2      659.54      495.15     78.18 o 
  20   5  -2       63.22      105.25     61.47 o 
  21   5  -2       54.04       47.31     59.58 o 
  22   5  -2      790.17      834.23     97.31 o 
  23   5  -2       95.87      124.62     70.14 o 
  24   5  -2     2493.59     2525.20    142.52 o 
  25   5  -2       41.89       47.58     68.39 o 
  26   5  -2      444.94      358.41     88.91 o 
  27   5  -2       62.90       66.86     72.58 o 
   0   6  -2     1742.54     1897.16    110.92 o 
   1   6  -2      936.24      898.10     60.89 o 
   2   6  -2       78.13       63.91     38.46 o 
   3   6  -2     2417.92     2342.59     85.60 o 
   4   6  -2      628.00      685.63     54.23 o 
   5   6  -2     1272.64     1356.03     67.92 o 
   6   6  -2      183.41      211.77     43.67 o 
   7   6  -2      229.22      248.77     45.20 o 
   8   6  -2     1197.06     1324.77     76.28 o 
   9   6  -2     4966.42     5000.05    118.38 o 
  10   6  -2     1346.46     1412.18     75.33 o 
  11   6  -2    11443.88    11478.42    269.67 o 
  12   6  -2      578.43      611.11     58.27 o 
  13   6  -2      764.66      744.66     84.49 o 
  14   6  -2      961.50      979.35     94.01 o 
  15   6  -2      612.29      691.01     85.78 o 
  16   6  -2       22.02        5.70     57.55 o 
  17   6  -2      803.70      855.79     92.97 o 
  18   6  -2      609.88      597.02     87.44 o 
  19   6  -2      133.89      154.94     71.27 o 
  20   6  -2       68.34       65.49     67.19 o 
  21   6  -2     2036.69     1894.66    133.17 o 
  22   6  -2      151.79      147.86     75.73 o 
  23   6  -2     1105.69     1123.26    117.09 o 
  24   6  -2      272.39      366.22     93.03 o 
  25   6  -2        2.35      -60.73     71.41 o 
   0   7  -2      137.04       93.26     78.07 o 
   1   7  -2      343.11      336.10     59.15 o 
   2   7  -2      465.51      512.02     65.00 o 
   3   7  -2      345.14      361.23     56.19 o 
   4   7  -2       37.47       27.19     40.03 o 
   5   7  -2     1560.97     1557.30     95.97 o 
   6   7  -2      418.26      462.97     55.69 o 
   7   7  -2       46.80       31.02     40.81 o 
   8   7  -2      782.37      785.17     64.12 o 
   9   7  -2      238.36      239.65     50.59 o 
  10   7  -2      608.68      569.01     59.43 o 
  11   7  -2      451.66      519.62     78.51 o 
  12   7  -2       49.93       54.25     62.75 o 
  13   7  -2      939.88      975.68    101.43 o 
  14   7  -2       17.31       47.23     61.34 o 
  15   7  -2      533.89      586.37     90.50 o 
  16   7  -2      471.55      507.38     92.71 o 
  17   7  -2       18.79      -25.30     61.82 o 
  18   7  -2       55.66      148.79     73.94 o 
  19   7  -2      624.00      529.75     97.08 o 
  20   7  -2       52.25       89.11     76.04 o 
  21   7  -2      468.05      516.22     98.18 o 
  22   7  -2        2.34       18.55     74.91 o 
   0   8  -2        5.48       90.49     88.43 o 
   1   8  -2     3333.56     3493.25    132.94 o 
   2   8  -2      500.30      378.60     63.79 o 
   3   8  -2      117.80       39.17     51.65 o 
   4   8  -2       53.43       31.61     52.00 o 
   5   8  -2      692.84      781.31     76.05 o 
   6   8  -2      154.13      113.01     56.69 o 
   7   8  -2      706.39      758.84     76.33 o 
   8   8  -2      510.84      526.26     71.72 o 
   9   8  -2       44.73      -40.37     50.50 o 
  10   8  -2      835.47      745.91     78.66 o 
  11   8  -2      785.48      857.08     95.08 o 
  12   8  -2      325.67      301.19     78.18 o 
  13   8  -2     1532.79     1576.27    118.62 o 
  14   8  -2        2.36        2.74     86.74 o 
  15   8  -2     1115.98     1066.24    106.92 o 
  16   8  -2      163.25      175.13     73.99 o 
  17   8  -2       74.46       95.32     73.60 o 
  18   8  -2       27.01       43.15     71.88 o 
   0   9  -2      291.65      240.31     95.14 o 
   1   9  -2      509.56      460.05     80.04 o 
   2   9  -2      170.58      156.10     66.38 o 
   3   9  -2       46.08       99.99     66.19 o 
   4   9  -2      353.12      452.24     92.25 o 
   5   9  -2      467.47      532.90     85.06 o 
   6   9  -2        6.59       -9.67     59.91 o 
   7   9  -2       98.22      -23.46     61.30 o 
   8   9  -2      628.40      442.00     84.75 o 
   9   9  -2      355.80      325.07     90.72 o 
  10   9  -2       94.98       97.44     79.59 o 
  11   9  -2      366.95      396.57    100.44 o 
   2   0  -1     2611.52     3141.32     91.32 o 
   4   0  -1    37197.61    37130.00   1005.07 o 
   6   0  -1     9901.97     9872.27    214.78 o 
   8   0  -1     1561.10     1595.56     43.32 o 
  10   0  -1    28152.49    31271.32    448.20 o 
  12   0  -1    15638.31    15791.57    181.97 o 
  14   0  -1    12309.13    12751.56    183.63 o 
  16   0  -1     1661.95     1780.53     70.96 o 
  18   0  -1     1704.70     1692.62     62.92 o 
  20   0  -1     1824.05     1693.74     90.29 o 
  22   0  -1       80.59       54.23     69.37 o 
  24   0  -1     1552.97     1784.87    152.19 o 
  26   0  -1       73.16       40.46     80.02 o 
  28   0  -1     1841.22     1976.81    179.97 o 
  30   0  -1     1876.52     2025.53    211.59 o 
  32   0  -1      193.35      113.03    114.16 o 
   1   1  -1     7139.39     7179.17    101.10 o 
   2   1  -1     9502.85     9964.26    145.28 o 
   3   1  -1      217.97      236.36     15.10 o 
   4   1  -1      481.13      498.59     24.37 o 
   5   1  -1     5320.98     5619.41     72.75 o 
   6   1  -1       67.27       75.75     16.90 o 
   7   1  -1      465.78      537.45     31.98 o 
   8   1  -1      668.25      711.66     36.92 o 
   9   1  -1     5787.79     5973.65     85.75 o 
  10   1  -1      643.40      742.84     41.14 o 
  11   1  -1     4173.60     4160.78     79.98 o 
  12   1  -1     3694.71     3797.40     80.22 o 
  13   1  -1     1595.36     1680.42     60.30 o 
  14   1  -1      280.39      287.31     35.24 o 
  15   1  -1     1315.25     1301.68     59.23 o 
  16   1  -1     3661.50     3918.77     92.09 o 
  17   1  -1     4567.45     4510.08    102.12 o 
  18   1  -1       13.50       14.86     32.04 o 
  19   1  -1     1750.58     1753.52     76.05 o 
  20   1  -1     1260.78     1265.32     70.90 o 
  21   1  -1     1540.41     1558.43     68.53 o 
  22   1  -1      751.13      857.94     57.62 o 
  23   1  -1     2587.92     2586.75     96.91 o 
  24   1  -1      123.48      186.12     60.43 o 
  25   1  -1      339.51      353.90     70.61 o 
  26   1  -1       20.44       34.79     56.55 o 
  27   1  -1      166.10      197.29     68.53 o 
  28   1  -1       50.80      104.67     67.82 o 
  29   1  -1     2134.04     2414.47    136.66 o 
  30   1  -1      326.19      456.57    105.75 o 
  31   1  -1        7.01      -80.52     80.52 o 
  32   1  -1      278.33      325.85    108.02 o 
   1   2  -1       86.49       66.62     15.71 o 
   2   2  -1     5235.99     5493.29     65.59 o 
   3   2  -1    25438.40    25769.80    308.77 o 
   4   2  -1    23974.79    25571.16    404.17 o 
   5   2  -1    15757.66    16133.16    339.54 o 
   6   2  -1    13654.08    14007.41    286.25 o 
   7   2  -1     7662.33     8187.67    202.82 o 
   8   2  -1    12788.48    13507.04    285.83 o 
   9   2  -1     1394.99     1352.57     51.22 o 
  10   2  -1    30011.46    31559.77    373.94 o 
  11   2  -1     2622.63     2793.94     73.17 o 
  12   2  -1      862.58      862.28     50.62 o 
  13   2  -1     7714.89     7916.35    120.38 o 
  14   2  -1     3332.72     3438.63     85.96 o 
  15   2  -1     5775.58     5550.27    109.71 o 
  16   2  -1       44.75       55.96     41.20 o 
  17   2  -1      479.94      537.08     50.32 o 
  18   2  -1     1951.86     1868.62     78.22 o 
  19   2  -1     1654.39     1515.16     76.12 o 
  20   2  -1      139.08      151.34     44.34 o 
  21   2  -1      899.41      888.87     67.81 o 
  22   2  -1      159.36      172.16     48.70 o 
  23   2  -1       48.78       46.36     44.81 o 
  24   2  -1     1740.90     1696.02     82.79 o 
  25   2  -1      359.74      446.26     56.81 o 
  26   2  -1     1155.55     1003.76    116.49 o 
  27   2  -1     1175.84     1224.09    128.64 o 
  28   2  -1     1210.98     1236.92    132.39 o 
  29   2  -1      180.34       97.81     85.82 o 
  30   2  -1       84.17      200.91     96.56 o 
  31   2  -1      735.43      793.97    128.35 o 
  32   2  -1       57.59       47.27    159.36 o 
   1   3  -1     1009.71     1089.75     39.11 o 
   2   3  -1     6380.06     6899.53     97.81 o 
   3   3  -1      608.40      589.40     37.41 o 
   4   3  -1       14.64       19.33     19.66 o 
   5   3  -1     5812.33     5971.02    150.50 o 
   6   3  -1      201.01      269.22     33.31 o 
   7   3  -1     1650.76     1673.74     51.73 o 
   8   3  -1       46.19        9.28     18.87 o 
   9   3  -1     3519.04     3479.71     73.77 o 
  10   3  -1       43.19       39.67     20.05 o 
  11   3  -1      489.73      481.15     35.45 o 
  12   3  -1     1218.12     1299.03     50.04 o 
  13   3  -1      573.24      605.11     47.75 o 
  14   3  -1     1005.43     1018.84     58.96 o 
  15   3  -1      715.22      725.06     54.09 o 
  16   3  -1      889.27      881.92     60.32 o 
  17   3  -1      361.12      373.83     48.82 o 
  18   3  -1     1622.83     1485.93     76.97 o 
  19   3  -1     3800.61     3694.85    130.91 o 
  20   3  -1      131.55      148.37     46.37 o 
  21   3  -1      436.34      494.80     59.66 o 
  22   3  -1      767.23      703.92     79.90 o 
  23   3  -1       95.60       13.98     54.90 o 
  24   3  -1       48.69      104.59     59.15 o 
  25   3  -1     2062.23     2376.62    126.15 o 
  26   3  -1       43.28       92.97     63.07 o 
  27   3  -1       26.54      -33.02     60.06 o 
  28   3  -1        8.55       14.65     93.06 o 
  29   3  -1       81.28       67.37     86.97 o 
  30   3  -1      920.57     1158.95    140.35 o 
  31   3  -1      194.59      392.70    116.07 o 
   1   4  -1     1459.26     1484.37     52.24 o 
   2   4  -1     1866.58     1760.34     59.61 o 
   3   4  -1     2900.45     3003.51     78.44 o 
   4   4  -1      544.21      572.55     40.89 o 
   5   4  -1     8043.05     8097.62    154.29 o 
   6   4  -1       16.34       26.24     25.96 o 
   7   4  -1    11707.59    12266.61    252.20 o 
   8   4  -1     6337.39     6381.84    102.49 o 
   9   4  -1      105.77      110.07     29.34 o 
  10   4  -1     2093.04     2070.00     64.11 o 
  11   4  -1     3410.80     3489.20     78.47 o 
  12   4  -1       67.97       90.44     28.87 o 
  13   4  -1      740.64      770.13     57.07 o 
  14   4  -1      310.43      464.41     49.93 o 
  15   4  -1     1195.32     1158.75     69.18 o 
  16   4  -1      179.19      220.54     45.75 o 
  17   4  -1     6040.90     5791.07    151.52 o 
  18   4  -1     8132.50     7620.92    263.20 o 
  19   4  -1     1496.32     1619.46    104.17 o 
  20   4  -1      697.83      789.95     84.72 o 
  21   4  -1       45.91       74.24     57.46 o 
  22   4  -1       99.46       74.27     58.55 o 
  23   4  -1     1458.54     1558.13    112.46 o 
  24   4  -1      453.59      516.25     83.36 o 
  25   4  -1       58.73       38.28     61.26 o 
  26   4  -1       72.25       21.09     67.44 o 
  27   4  -1      778.74      864.84    103.11 o 
  28   4  -1      240.48      274.81     82.20 o 
  29   4  -1       66.93       74.67     75.42 o 
   1   5  -1      501.13      562.35     42.20 o 
   2   5  -1     6358.91     6502.76    112.63 o 
   3   5  -1     1466.46     1450.77     62.68 o 
   4   5  -1        1.43        6.64     27.39 o 
   5   5  -1      360.36      372.30     41.12 o 
   6   5  -1     1865.39     2056.63     96.40 o 
   7   5  -1       52.25       68.54     31.85 o 
   8   5  -1     5360.14     5483.92    107.78 o 
   9   5  -1      138.85      145.83     35.60 o 
  10   5  -1      906.67      918.09     56.07 o 
  11   5  -1      400.86      379.51     43.65 o 
  12   5  -1     4663.71     4802.18    101.73 o 
  13   5  -1      821.40      806.35     54.08 o 
  14   5  -1     1064.14     1014.29     70.03 o 
  15   5  -1       99.41       87.15     53.33 o 
  16   5  -1       13.62       -5.81     49.18 o 
  17   5  -1      214.76      217.87     64.50 o 
  18   5  -1     2511.78     2724.99    131.32 o 
  19   5  -1      231.99      246.21     67.56 o 
  20   5  -1     2848.41     2562.15    132.79 o 
  21   5  -1      260.16      288.05     74.05 o 
  22   5  -1      467.63      589.75     88.65 o 
  23   5  -1       59.94       -5.29     63.25 o 
  24   5  -1      965.38      940.03    103.44 o 
  25   5  -1      224.54      206.28     78.13 o 
  26   5  -1        9.24       24.36     68.47 o 
  27   5  -1       34.77       -1.22     71.17 o 
  28   5  -1      177.59      227.28    196.21 o 
   1   6  -1      609.36      674.74     54.89 o 
   2   6  -1      589.42      576.94     58.07 o 
   3   6  -1      466.49      399.50     46.92 o 
   4   6  -1     1212.46     1285.87     65.16 o 
   5   6  -1     1818.30     1860.40     73.92 o 
   6   6  -1     8028.37     7997.66    199.60 o 
   7   6  -1      700.72      826.96     62.13 o 
   8   6  -1       92.43       92.18     40.10 o 
   9   6  -1     4383.26     4328.50    114.07 o 
  10   6  -1      160.24      179.68     45.16 o 
  11   6  -1     2847.01     3149.47     98.78 o 
  12   6  -1       11.23       33.77     42.48 o 
  13   6  -1      335.06      344.44     71.75 o 
  14   6  -1     1613.71     1659.39    110.89 o 
  15   6  -1      353.67      279.88     70.15 o 
  16   6  -1       39.66       86.83     62.06 o 
  17   6  -1      520.81      533.46     83.93 o 
  18   6  -1        5.31       57.13     59.99 o 
  19   6  -1      604.38      583.92     89.82 o 
  20   6  -1        4.27      -13.97     59.40 o 
  21   6  -1      964.20      895.09    103.91 o 
  22   6  -1      786.69      780.98    104.78 o 
  23   6  -1     1486.32     1719.03    133.99 o 
  24   6  -1      313.77      396.39     90.49 o 
  25   6  -1       29.49       42.88     75.94 o 
   1   7  -1      747.80      789.75     71.99 o 
   2   7  -1     1114.83     1154.33     75.71 o 
   3   7  -1      443.25      434.90     58.45 o 
   4   7  -1       74.12       15.88     41.98 o 
   5   7  -1     1197.70     1267.69     77.68 o 
   6   7  -1       83.03      213.25     48.53 o 
   7   7  -1      754.53      773.77     63.35 o 
   8   7  -1      154.00      156.62     45.89 o 
   9   7  -1     1238.24     1378.87     80.20 o 
  10   7  -1       69.75       94.70     52.43 o 
  11   7  -1       25.90      -12.60     48.03 o 
  12   7  -1      905.44      932.21     98.27 o 
  13   7  -1      554.81      521.52     85.49 o 
  14   7  -1     1293.55     1210.68    110.18 o 
  15   7  -1      449.13      384.40     82.20 o 
  16   7  -1      410.64      446.70     88.30 o 
  17   7  -1       90.65       39.26     66.55 o 
  18   7  -1      867.75      776.39    104.90 o 
  19   7  -1      676.16      636.65     98.82 o 
  20   7  -1      720.88      713.17    105.68 o 
  21   7  -1      268.51      316.13     90.29 o 
  22   7  -1      355.36      400.24     97.63 o 
   1   8  -1     1230.04     1313.56     94.63 o 
   2   8  -1       20.20      -22.59     46.92 o 
   3   8  -1      110.49       76.21     52.56 o 
   4   8  -1     1150.81     1169.09     84.44 o 
   5   8  -1      565.52      659.59     73.13 o 
   6   8  -1      464.72      468.97     66.90 o 
   7   8  -1       66.27       87.33     61.04 o 
   8   8  -1     2452.67     2217.35    118.12 o 
   9   8  -1       17.03       -7.14     55.09 o 
  10   8  -1      102.29       61.50     57.14 o 
  11   8  -1      545.51      528.86     83.24 o 
  12   8  -1       46.30       80.32     65.27 o 
  13   8  -1     2513.82     2685.80    138.98 o 
  14   8  -1      129.36      104.99     71.14 o 
  15   8  -1      786.83      862.77    108.16 o 
  16   8  -1      311.72      349.29     89.26 o 
  17   8  -1       47.09       25.38     78.08 o 
  18   8  -1       13.10       55.74     78.73 o 
   1   9  -1      312.20      338.74     69.07 o 
   2   9  -1      324.85      334.64     74.78 o 
   3   9  -1       67.70       30.39     67.23 o 
   4   9  -1     1623.75     1541.72    113.06 o 
   5   9  -1      735.76      883.12     95.54 o 
   6   9  -1       59.20       92.28     66.13 o 
   7   9  -1       69.55        4.57     63.70 o 
   8   9  -1       54.53       27.09     63.72 o 
   9   9  -1       94.86      124.65     79.53 o 
  10   9  -1        2.53        1.81     73.85 o 
  11   9  -1      385.51      411.07     99.59 o 
  12   9  -1       76.40      204.85    197.62 o 
   2   0   0        6.45       11.28      4.32 o 
   4   0   0       28.73      127.87     14.94 o 
   6   0   0        7.43        9.31     21.92 o 
   8   0   0        8.45       -1.82     21.11 o 
  10   0   0        2.08      -22.64     24.47 o 
  12   0   0    23510.45    26176.31    645.75 o 
  14   0   0      124.02       61.16     36.78 o 
  16   0   0        3.96      -16.91     30.14 o 
  18   0   0       39.70       -2.80     28.12 o 
  20   0   0      790.25      763.46     54.83 o 
  22   0   0      152.11      104.51     49.26 o 
  24   0   0     4999.33     4977.74    217.76 o 
  26   0   0       39.01       56.83     80.41 o 
  28   0   0    14677.36    15622.04   1421.66 o 
  30   0   0       68.24      252.58    115.41 o 
  32   0   0     2017.41     1729.93    282.52 o 
   0   1   0       12.58       19.70     11.09 o 
   1   1   0     6395.16     6290.02     87.80 o 
   2   1   0     2975.18     3183.25     40.61 o 
   3   1   0      958.58     1027.00     36.29 o 
   4   1   0        0.40        2.78     10.22 o 
   5   1   0     2489.15     2497.74     47.20 o 
   6   1   0      306.98      385.12     26.55 o 
   7   1   0        8.20        4.02     18.66 o 
   8   1   0        0.05      -18.62     18.62 o 
   9   1   0     9223.05     9243.52    147.00 o 
  10   1   0     1400.79     1416.95     50.13 o 
  11   1   0     1812.19     1730.90     57.41 o 
  12   1   0       32.81       25.44     26.69 o 
  13   1   0     4462.04     4472.47     87.57 o 
  14   1   0      490.36      590.25     42.78 o 
  15   1   0      926.01      922.61     52.84 o 
  16   1   0       36.88       -9.13     28.17 o 
  17   1   0      213.67      183.60     38.55 o 
  18   1   0     2150.82     2263.03     79.13 o 
  19   1   0     3856.70     3809.84     89.49 o 
  20   1   0       33.80       81.23     33.74 o 
  21   1   0       16.27       23.18     33.48 o 
  22   1   0        3.13       70.82     36.28 o 
  23   1   0     4284.16     4413.70    104.67 o 
  24   1   0        4.59       50.24     52.50 o 
  25   1   0      253.54      309.27     67.69 o 
  26   1   0     1256.83     1268.05     99.40 o 
  27   1   0       22.70       33.35     59.21 o 
  28   1   0        0.85       86.21     66.65 o 
  29   1   0     2775.85     3024.34    176.73 o 
  30   1   0       78.48      117.43     88.89 o 
  31   1   0        0.09       38.46     84.68 o 
  32   1   0        8.15      -65.74     83.00 o 
   0   2   0    10555.47    11406.09    371.62 o 
   1   2   0    12837.06    13183.63    265.36 o 
   2   2   0        6.32       42.51     22.01 o 
   3   2   0    28458.35    28600.78    412.61 o 
   4   2   0   112258.90   114646.65   1512.51 o 
   5   2   0      611.54      613.02     28.46 o 
   6   2   0       40.60       90.55     16.93 o 
   7   2   0    12307.56    12443.71    199.59 o 
   8   2   0      105.99      269.35     29.17 o 
   9   2   0     1976.18     2218.43     60.12 o 
  10   2   0       53.56       82.38     26.29 o 
  11   2   0        1.60        8.11     23.86 o 
  12   2   0     8843.67     9420.56    122.70 o 
  13   2   0    16961.40    16671.23    226.58 o 
  14   2   0       32.92       60.99     29.96 o 
  15   2   0     3017.84     3041.23     84.69 o 
  16   2   0    10006.48    10608.36    204.48 o 
  17   2   0      971.86     1032.07     61.82 o 
  18   2   0      120.36      134.17     38.88 o 
  19   2   0     1182.18     1066.06     66.65 o 
  20   2   0     5160.08     5376.93    123.98 o 
  21   2   0      483.75      475.65     55.84 o 
  22   2   0       28.64      -28.00     39.23 o 
  23   2   0      169.58      150.95     44.98 o 
  24   2   0     2690.20     2639.77     93.61 o 
  25   2   0      282.59      273.65     57.61 o 
  26   2   0        0.07       56.23     71.94 o 
  27   2   0     1032.50      941.35    118.55 o 
  28   2   0      404.39      662.48    110.90 o 
  29   2   0       92.02      146.08     88.15 o 
  30   2   0       11.78      -35.63     80.63 o 
  31   2   0      785.27      828.23    130.28 o 
  32   2   0     5007.28     5754.90    410.18 o 
   0   3   0       23.32       37.77     27.31 o 
   1   3   0        4.69       20.65     19.12 o 
   2   3   0    16566.16    17113.45    261.42 o 
   3   3   0      268.96      226.36     26.15 o 
   4   3   0        0.46        5.99     19.10 o 
   5   3   0     3530.98     3665.27     72.41 o 
   6   3   0    21706.99    22747.14    500.04 o 
   7   3   0     1047.85     1000.66     39.42 o 
   8   3   0       22.31       42.35     19.18 o 
   9   3   0     3976.17     3741.70    119.34 o 
  10   3   0    13417.25    13534.31    273.66 o 
  11   3   0      144.83      104.29     24.38 o 
  12   3   0       17.06       37.64     27.56 o 
  13   3   0      490.98      544.49     49.41 o 
  14   3   0     2101.20     2008.54     74.06 o 
  15   3   0      349.65      274.25     40.53 o 
  16   3   0        0.30       22.32     31.85 o 
  17   3   0      756.64      750.30     57.31 o 
  18   3   0      133.64      137.14     41.39 o 
  19   3   0     6043.92     5939.32    129.35 o 
  20   3   0       20.62       39.87     41.43 o 
  21   3   0       65.20       54.40     52.05 o 
  22   3   0      198.56      203.64     62.06 o 
  23   3   0      133.78      106.12     57.30 o 
  24   3   0       10.78      -14.81     53.20 o 
  25   3   0     2786.85     3060.97    123.19 o 
  26   3   0     3049.69     2851.51    122.07 o 
  27   3   0       20.69       65.10     63.35 o 
  28   3   0       28.66      -64.03     74.81 o 
  29   3   0      258.77      224.23     97.68 o 
  30   3   0       10.99      158.69    102.91 o 
  31   3   0       66.12      200.02    103.21 o 
   0   4   0    30566.46    31127.49    797.40 o 
   1   4   0     3584.02     3794.61     79.38 o 
   2   4   0        9.82       16.36     23.55 o 
   3   4   0      868.06      864.62     46.02 o 
   4   4   0      601.57      434.84     37.61 o 
   5   4   0       49.63       34.72     26.50 o 
   6   4   0       46.67       74.32     27.56 o 
   7   4   0    17617.12    18327.71    461.01 o 
   8   4   0      720.59      811.73     46.89 o 
   9   4   0        4.59       15.90     24.17 o 
  10   4   0        1.58       26.09     25.77 o 
  11   4   0      236.55      276.09     34.00 o 
  12   4   0      174.40      236.98     32.07 o 
  13   4   0      660.96      659.71     42.62 o 
  14   4   0       16.05      -11.74     31.17 o 
  15   4   0      611.47      613.86     53.16 o 
  16   4   0      880.80      854.28     60.85 o 
  17   4   0     8943.36     8270.59    307.13 o 
  18   4   0       44.97      155.40     81.95 o 
  19   4   0     2935.45     2942.20    128.72 o 
  20   4   0     1873.72     1875.27    113.26 o 
  21   4   0       19.58       19.03     53.55 o 
  22   4   0       14.42       74.06     57.31 o 
  23   4   0     1049.72     1148.06    100.43 o 
  24   4   0     1119.26     1124.99    103.38 o 
  25   4   0       59.27       25.33     63.87 o 
  26   4   0       25.47       23.38     65.07 o 
  27   4   0      171.58      238.33     70.35 o 
  28   4   0       51.89       87.73     71.54 o 
  29   4   0        1.14      -66.62     66.62 o 
   0   5   0        6.73       -9.55     37.45 o 
   1   5   0      592.81      627.37     47.57 o 
   2   5   0      137.70      117.92     32.45 o 
   3   5   0     2793.57     2744.81     79.50 o 
   4   5   0       20.16      -11.58     27.67 o 
   5   5   0      227.19      246.91     37.22 o 
   6   5   0    19865.72    19457.35    275.25 o 
   7   5   0        0.75       -1.57     28.58 o 
   8   5   0        0.03      -12.49     28.94 o 
   9   5   0        0.43      -12.18     28.69 o 
  10   5   0     4546.39     4614.07     98.76 o 
  11   5   0      152.73      176.20     38.01 o 
  12   5   0        7.22       10.69     31.59 o 
  13   5   0     1251.38     1167.01     60.48 o 
  14   5   0       52.49      -26.81     45.10 o 
  15   5   0      158.46       93.48     55.47 o 
  16   5   0       22.37       28.24     50.83 o 
  17   5   0       82.95      108.74     59.99 o 
  18   5   0     2336.29     2290.99    133.02 o 
  19   5   0      220.16      256.47     69.54 o 
  20   5   0       74.77       61.70     59.77 o 
  21   5   0      180.97      225.01     69.14 o 
  22   5   0     7526.98     7359.09    455.47 o 
  23   5   0       35.41      -22.24     59.01 o 
  24   5   0       23.63       51.34     67.20 o 
  25   5   0      367.79      424.84     89.95 o 
  26   5   0     1082.83     1127.41    116.58 o 
  27   5   0        7.34       39.08     73.11 o 
  28   5   0        5.20      -45.55     97.67 o 
   0   6   0     1686.60     1737.26    106.52 o 
   1   6   0        0.21        7.24     33.23 o 
   2   6   0       24.43       14.15     37.02 o 
   3   6   0      529.13      525.03     53.61 o 
   4   6   0     1053.53     1019.29     69.59 o 
   5   6   0      749.21      768.53     59.21 o 
   6   6   0       14.87        0.37     37.36 o 
   7   6   0       58.82       43.95     39.25 o 
   8   6   0      411.93      306.20     48.48 o 
   9   6   0     2030.53     2105.01     86.04 o 
  10   6   0        7.35        2.87     46.72 o 
  11   6   0       12.54       -0.97     41.91 o 
  12   6   0     1141.17     1033.78     75.52 o 
  13   6   0      944.29      879.19     90.70 o 
  14   6   0       29.66        8.85     52.04 o 
  15   6   0      485.95      596.34     83.41 o 
  16   6   0      493.17      347.41     77.23 o 
  17   6   0      415.71      533.17     82.94 o 
  18   6   0        6.21       47.69     61.68 o 
  19   6   0      928.02      973.43    101.42 o 
  20   6   0     1003.97      770.63     98.24 o 
  21   6   0      152.84      128.01     73.25 o 
  22   6   0       47.95      -11.91     66.85 o 
  23   6   0     2454.54     2552.63    229.24 o 
  24   6   0      267.92      437.20     95.05 o 
  25   6   0       27.36       71.81     75.61 o 
   0   7   0       33.78       55.30     65.81 o 
   1   7   0     1108.29     1045.54     78.05 o 
   2   7   0     1639.03     1785.46     86.69 o 
   3   7   0      419.84      357.37     55.86 o 
   4   7   0       32.01       18.23     40.28 o 
   5   7   0     1047.14     1060.38     73.12 o 
   6   7   0    10186.05    10052.74    180.28 o 
   7   7   0      371.40      416.12     62.21 o 
   8   7   0        1.05      -20.14     41.16 o 
   9   7   0     1115.30     1313.76     90.46 o 
  10   7   0     3649.56     3670.12    160.37 o 
  11   7   0       30.94       14.26     47.60 o 
  12   7   0       14.90      -28.82     55.98 o 
  13   7   0      121.52      149.32     67.98 o 
  14   7   0      883.59      870.29     97.78 o 
  15   7   0      490.70      448.62     86.66 o 
  16   7   0        0.86       78.45     67.72 o 
  17   7   0      266.69      293.77     81.18 o 
  18   7   0      293.08      273.96     82.03 o 
  19   7   0      596.48      622.45    100.74 o 
  20   7   0        3.66       17.66     70.60 o 
  21   7   0       90.60       52.74     73.96 o 
  22   7   0      452.53      412.82     99.14 o 
   0   8   0      189.74      243.60     84.56 o 
   1   8   0      525.13      606.87     70.20 o 
   2   8   0        0.01       42.38     50.07 o 
   3   8   0      240.03      136.05     55.83 o 
   4   8   0      488.59      474.30     66.28 o 
   5   8   0      444.80      397.91     64.53 o 
   6   8   0        1.09       42.92     55.23 o 
   7   8   0      329.30      320.58     71.40 o 
   8   8   0       31.43       -9.46     53.32 o 
   9   8   0       41.93       23.11     57.35 o 
  10   8   0        5.46        6.98     56.91 o 
  11   8   0      118.66      189.25     87.46 o 
  12   8   0      135.06      196.17     89.31 o 
  13   8   0     3628.69     3799.58    174.30 o 
  14   8   0      101.06      171.03     79.93 o 
  15   8   0      266.38      369.24     91.38 o 
  16   8   0      274.59      405.58     93.27 o 
  17   8   0      174.00      168.01     85.70 o 
  18   8   0        0.49       18.35     74.95 o 
   0   9   0        5.03       15.10     78.58 o 
   1   9   0      335.67      312.09     68.69 o 
   2   9   0     1275.72     1262.23    100.52 o 
   3   9   0        0.51      -10.60     59.71 o 
   4   9   0        0.80        9.90     60.48 o 
   5   9   0      308.48      321.78     75.89 o 
   6   9   0        7.89       38.66     61.63 o 
   7   9   0      141.08      138.07     70.05 o 
   8   9   0        0.14      -33.26     59.73 o 
   9   9   0       83.29      212.74     83.09 o 
  10   9   0     2308.76     2193.98    183.03 o 
  11   9   0      231.26      228.94     87.14 o 
  12   9   0        6.93       11.43    173.89 o 
   2   0   1     2606.23     3127.92     53.67 o 
   4   0   1    37205.34    37783.21    641.42 o 
   6   0   1     9895.44     9617.93    249.30 o 
   8   0   1     1563.97     1587.99     74.24 o 
  10   0   1    28179.60    30243.66    223.79 o 
  12   0   1    15627.88    15416.78    169.12 o 
  14   0   1    12338.28    12541.41    146.62 o 
  16   0   1     1662.73     1804.89     62.86 o 
  18   0   1     1709.19     1829.39     68.05 o 
  20   0   1     1824.47     1878.09     91.44 o 
  22   0   1       80.22      110.92     47.91 o 
  24   0   1     1560.65     1487.10    141.50 o 
  26   0   1       75.75       84.92     81.26 o 
  28   0   1     1847.61     2437.14    259.22 o 
  30   0   1     1884.28     2059.84    185.08 o 
  32   0   1      193.63       99.52    168.14 o 
   1   1   1     7104.45     7160.15    121.81 o 
   2   1   1     9494.91     9852.43    207.65 o 
   3   1   1      229.39      224.15     17.32 o 
   4   1   1      476.91      484.96     26.30 o 
   5   1   1     5295.00     5232.03    123.32 o 
   6   1   1       67.05       71.42     15.23 o 
   7   1   1      485.86      493.52     25.31 o 
   8   1   1      666.49      668.97     34.37 o 
   9   1   1     5827.51     5853.41     81.45 o 
  10   1   1      641.34      695.40     39.32 o 
  11   1   1     4162.25     4040.32     76.97 o 
  12   1   1     3698.40     3702.30    111.37 o 
  13   1   1     1570.02     1575.24     57.76 o 
  14   1   1      277.51      275.42     34.89 o 
  15   1   1     1342.91     1362.44     53.42 o 
  16   1   1     3652.93     3752.07     80.46 o 
  17   1   1     4664.99     4438.85     89.68 o 
  18   1   1       14.46       34.25     29.58 o 
  19   1   1     1730.46     1728.18     67.38 o 
  20   1   1     1258.79     1223.81     61.56 o 
  21   1   1     1514.32     1478.89     66.77 o 
  22   1   1      753.07      799.83     56.63 o 
  23   1   1     2588.28     2679.51     86.26 o 
  24   1   1      122.19      187.18     42.99 o 
  25   1   1      341.89      352.32     68.56 o 
  26   1   1       21.26       17.20     52.61 o 
  27   1   1      166.08      236.71     68.62 o 
  28   1   1       47.09       69.20     78.97 o 
  29   1   1     2125.71     2159.01    157.89 o 
  30   1   1      324.34      383.68    101.33 o 
  31   1   1        8.12       11.22     83.79 o 
  32   1   1      277.79      274.96    104.50 o 
   1   2   1       94.00       58.56     22.01 o 
   2   2   1     5236.19     5412.10    161.01 o 
   3   2   1    25026.37    24716.30    410.40 o 
   4   2   1    23981.38    24280.64    423.10 o 
   5   2   1    15758.61    15775.91    418.41 o 
   6   2   1    13641.75    13826.54    334.81 o 
   7   2   1     7778.77     7504.04     90.14 o 
   8   2   1    12784.18    12459.80    319.81 o 
   9   2   1     1341.40     1314.98     47.69 o 
  10   2   1    30010.56    30993.29    344.90 o 
  11   2   1     2684.55     2615.63     98.01 o 
  12   2   1      843.97      808.82     45.86 o 
  13   2   1     7761.33     7596.99    131.73 o 
  14   2   1     3327.31     3414.91     82.43 o 
  15   2   1     5771.40     5461.49    104.59 o 
  16   2   1       39.91        0.46     29.73 o 
  17   2   1      460.25      475.23     48.01 o 
  18   2   1     1947.37     1856.86     76.93 o 
  19   2   1     1648.90     1596.01     75.96 o 
  20   2   1      139.60      147.08     38.73 o 
  21   2   1      872.87      944.54     61.33 o 
  22   2   1      156.99      122.05     42.00 o 
  23   2   1       50.06       44.19     40.04 o 
  24   2   1     1733.54     1826.81     94.71 o 
  25   2   1      352.04      349.47     61.49 o 
  26   2   1     1155.77     1063.19    119.32 o 
  27   2   1     1143.35     1320.98    132.47 o 
  28   2   1     1216.25     1457.80    140.88 o 
  29   2   1      180.25      194.62     98.82 o 
  30   2   1       86.43       95.53     86.68 o 
  31   2   1      736.25      839.07    129.36 o 
  32   2   1       60.61      202.30    175.43 o 
   1   3   1     1005.86     1035.06     52.79 o 
   2   3   1     6385.43     6621.21    185.60 o 
   3   3   1      655.20      612.76     32.56 o 
   4   3   1       11.90       17.04     19.30 o 
   5   3   1     5816.19     5789.02    105.53 o 
   6   3   1      202.13      189.63     25.57 o 
   7   3   1     1635.27     1607.32     56.93 o 
   8   3   1       48.70       35.93     18.17 o 
   9   3   1     3480.10     3424.70     78.24 o 
  10   3   1       43.08       39.13     20.56 o 
  11   3   1      503.83      495.88     38.17 o 
  12   3   1     1221.32     1258.83     72.74 o 
  13   3   1      577.27      643.65     45.88 o 
  14   3   1     1006.10     1014.06     54.28 o 
  15   3   1      714.84      728.28     51.04 o 
  16   3   1      890.09      911.76     57.50 o 
  17   3   1      374.75      408.33     47.34 o 
  18   3   1     1620.72     1604.41     74.57 o 
  19   3   1     3780.01     3796.53    110.70 o 
  20   3   1      132.26      160.18     57.12 o 
  21   3   1      435.96      481.62     71.80 o 
  22   3   1      765.23      863.36     85.69 o 
  23   3   1      103.52       14.51     48.87 o 
  24   3   1       47.97       11.36     50.28 o 
  25   3   1     2073.37     2256.21    112.29 o 
  26   3   1       43.49       48.29     56.23 o 
  27   3   1       27.15       -4.82     62.60 o 
  28   3   1        8.45       25.91     82.83 o 
  29   3   1       81.81       76.83     87.43 o 
  30   3   1      919.83      917.36    132.17 o 
  31   3   1      201.66      265.19    109.18 o 
   1   4   1     1404.27     1441.53     95.00 o 
   2   4   1     1872.81     1703.59     62.83 o 
   3   4   1     2914.41     3039.64     79.04 o 
   4   4   1      544.96      574.38     40.67 o 
   5   4   1     8008.35     7673.29    123.87 o 
   6   4   1       20.65       27.93     25.55 o 
   7   4   1    11675.15    11778.64    290.15 o 
   8   4   1     6343.49     6232.53    119.73 o 
   9   4   1      114.90      111.68     28.99 o 
  10   4   1     2104.23     2101.33     61.30 o 
  11   4   1     3426.78     3346.18     72.70 o 
  12   4   1       68.34       49.14     30.11 o 
  13   4   1      725.89      741.17     53.10 o 
  14   4   1      309.94      320.24     56.68 o 
  15   4   1     1214.86     1210.71     87.49 o 
  16   4   1      174.21      159.31     54.55 o 
  17   4   1     6023.67     5674.63    162.21 o 
  18   4   1     8130.87     8002.23    192.32 o 
  19   4   1     1498.14     1655.74    106.71 o 
  20   4   1      703.49      660.75     81.19 o 
  21   4   1       51.82       72.01     57.87 o 
  22   4   1       99.41       75.54     56.94 o 
  23   4   1     1467.90     1516.42    112.04 o 
  24   4   1      456.75      477.90     83.18 o 
  25   4   1       59.13       42.54     56.71 o 
  26   4   1       69.46       31.41     60.78 o 
  27   4   1      775.18      828.43     92.90 o 
  28   4   1      241.74      181.79     78.71 o 
  29   4   1       68.97       74.86     75.89 o 
   1   5   1      497.00      458.12     46.92 o 
   2   5   1     6364.44     6311.71    136.50 o 
   3   5   1     1475.89     1447.65     68.04 o 
   4   5   1        1.27        0.78     27.29 o 
   5   5   1      357.10      353.35     41.08 o 
   6   5   1     1872.14     1970.64     71.23 o 
   7   5   1       48.63       28.98     30.23 o 
   8   5   1     5364.05     5336.49    128.61 o 
   9   5   1      139.76      181.13     35.98 o 
  10   5   1      909.05      903.44     54.95 o 
  11   5   1      404.35      474.05     43.72 o 
  12   5   1     4663.92     4751.38    117.66 o 
  13   5   1      814.61      826.12     63.44 o 
  14   5   1     1055.02     1054.48     88.89 o 
  15   5   1       96.66       97.04     54.33 o 
  16   5   1       10.63       15.98     51.88 o 
  17   5   1      219.23      191.60     64.12 o 
  18   5   1     2499.91     2475.51    143.49 o 
  19   5   1      229.68      293.81     70.93 o 
  20   5   1     2838.02     2812.65    218.14 o 
  21   5   1      259.04      279.13     74.18 o 
  22   5   1      468.71      657.21     90.07 o 
  23   5   1       59.99       81.10     66.28 o 
  24   5   1      964.98     1135.11    112.35 o 
  25   5   1      227.21      331.69     84.98 o 
  26   5   1       10.47       94.11     67.80 o 
  27   5   1       34.44       88.80     69.93 o 
  28   5   1      178.98      109.00    170.12 o 
   1   6   1      586.83      602.75     54.18 o 
   2   6   1      587.30      603.34     55.15 o 
   3   6   1      465.43      431.05     55.11 o 
   4   6   1     1208.93     1272.94     76.13 o 
   5   6   1     1816.66     1778.37     85.37 o 
   6   6   1     8038.87     7622.85    197.49 o 
   7   6   1      779.07      721.49     58.89 o 
   8   6   1       90.39       66.57     40.09 o 
   9   6   1     4423.14     4359.77    130.96 o 
  10   6   1      167.75      252.21     53.42 o 
  11   6   1     2883.64     2823.20    120.64 o 
  12   6   1       11.05       22.70     42.81 o 
  13   6   1      333.86      302.82     70.63 o 
  14   6   1     1624.50     1627.53    111.26 o 
  15   6   1      363.18      477.05     77.85 o 
  16   6   1       42.19       59.30     57.29 o 
  17   6   1      516.42      524.00     97.03 o 
  18   6   1        5.25      -17.93     59.14 o 
  19   6   1      625.07      563.65     90.52 o 
  20   6   1        4.75      -26.41     60.86 o 
  21   6   1      981.31     1034.71    109.93 o 
  22   6   1      786.96      813.32    105.75 o 
  23   6   1     1501.33     1568.38    134.35 o 
  24   6   1      310.05      392.04     90.66 o 
  25   6   1       28.51      -21.54     73.89 o 
   1   7   1      753.13      732.27     61.10 o 
   2   7   1     1120.57     1220.86     75.70 o 
   3   7   1      437.43      407.12     65.52 o 
   4   7   1       78.42       46.17     43.04 o 
   5   7   1     1197.57     1166.38     81.31 o 
   6   7   1       80.08      203.36     52.93 o 
   7   7   1      769.14      756.12     71.38 o 
   8   7   1      152.96      164.73     59.74 o 
   9   7   1     1239.89     1210.48     97.53 o 
  10   7   1       68.93       73.45     50.34 o 
  11   7   1       24.82       -7.47     48.21 o 
  12   7   1      903.45      792.75     95.20 o 
  13   7   1      550.50      572.85     89.28 o 
  14   7   1     1290.86     1348.38    114.83 o 
  15   7   1      445.28      461.34     86.71 o 
  16   7   1      411.64      328.09     84.34 o 
  17   7   1       89.21       73.96     68.32 o 
  18   7   1      863.87      889.87    107.86 o 
  19   7   1      675.97      589.67    100.93 o 
  20   7   1      719.55      647.90    104.40 o 
  21   7   1      270.55      272.97     87.58 o 
  22   7   1      353.32      363.12     96.32 o 
   1   8   1     1201.94     1317.15     86.27 o 
   2   8   1       21.64        0.59     48.55 o 
   3   8   1       91.96       76.44     52.86 o 
   4   8   1     1145.33     1162.27     83.13 o 
   5   8   1      569.59      503.54     76.70 o 
   6   8   1      464.89      554.24     77.42 o 
   7   8   1       63.16       75.63     60.48 o 
   8   8   1     2451.24     2303.49    119.27 o 
   9   8   1       20.80      -35.80     57.88 o 
  10   8   1       98.82       89.45     66.01 o 
  11   8   1      527.82      589.59    110.79 o 
  12   8   1       53.91       92.09     79.44 o 
  13   8   1     2526.32     2352.40    180.44 o 
  14   8   1      130.79       67.15     81.42 o 
  15   8   1      790.26      793.34    122.25 o 
  16   8   1      314.19      313.52    102.05 o 
  17   8   1       54.87       58.75     79.84 o 
  18   8   1       12.82      -47.52     74.05 o 
   1   9   1      308.99      308.21     67.98 o 
   2   9   1      325.64      349.29     69.34 o 
   3   9   1       67.04       71.29     63.56 o 
   4   9   1     1622.17     1596.13    113.33 o 
   5   9   1      731.36      776.21     92.66 o 
   6   9   1       59.27       63.61     64.15 o 
   7   9   1       68.74       30.51     64.40 o 
   8   9   1       53.36      -58.87     58.87 o 
   9   9   1       95.77      141.89     83.34 o 
  10   9   1        2.60       25.46     76.94 o 
  11   9   1      390.94      444.95     99.61 o 
  12   9   1       81.74      132.40    176.11 o 
   0   0   2    33449.68    32936.46    398.07 o 
   2   0   2    26954.67    27057.79    562.00 o 
   4   0   2    17599.56    18020.01    465.09 o 
   6   0   2     1988.40     2138.03     46.91 o 
   8   0   2      162.29      228.48     34.53 o 
  10   0   2    11132.02    10944.51    157.91 o 
  12   0   2     8603.91     8993.23    112.84 o 
  14   0   2    10027.97    11182.26    150.07 o 
  16   0   2      278.27      298.56     44.39 o 
  18   0   2     5344.87     5039.28    103.27 o 
  20   0   2     6806.90     6649.77    156.14 o 
  22   0   2      184.04      172.75     50.56 o 
  24   0   2      178.16      225.60     99.45 o 
  26   0   2      528.79      438.78    104.26 o 
  28   0   2     1224.55     1405.49    157.81 o 
  30   0   2      900.95      877.64    223.08 o 
  32   0   2      173.36      223.08    186.93 o 
   0   1   2    16778.23    16719.14    445.14 o 
   1   1   2     4713.00     4699.62     62.70 o 
   2   1   2      244.53      265.65     16.42 o 
   3   1   2      630.44      629.84     24.82 o 
   4   1   2     1112.37     1174.75     29.41 o 
   5   1   2     9804.61    10189.79    217.42 o 
   6   1   2     1307.60     1298.19     41.54 o 
   7   1   2     2933.66     2906.58     46.19 o 
   8   1   2     2535.48     2707.16     47.35 o 
   9   1   2     8802.05     8937.28    161.23 o 
  10   1   2       95.88      161.47     20.68 o 
  11   1   2     9702.91     9614.05    116.76 o 
  12   1   2     1294.06     1523.01     42.62 o 
  13   1   2      542.52      575.37     31.98 o 
  14   1   2        5.84       -4.73     18.88 o 
  15   1   2     3041.47     3050.88     71.48 o 
  16   1   2       35.22       83.26     28.29 o 
  17   1   2    10916.71    10409.00    130.54 o 
  18   1   2      241.47      328.64     37.89 o 
  19   1   2      498.31      498.95     45.61 o 
  20   1   2     1565.59     1535.78     66.54 o 
  21   1   2     1408.91     1400.11     65.92 o 
  22   1   2      308.08      357.90     45.51 o 
  23   1   2      976.12     1015.34     62.88 o 
  24   1   2      468.15      545.57     53.19 o 
  25   1   2      452.03      492.31     73.04 o 
  26   1   2      270.68      321.41     68.91 o 
  27   1   2      425.56      482.73     97.32 o 
  28   1   2      355.51      337.04     95.68 o 
  29   1   2      339.05      270.18     96.32 o 
  30   1   2       18.44       22.80     80.77 o 
  31   1   2        8.91      -63.45     80.75 o 
  32   1   2        5.73       66.20     92.74 o 
   0   2   2    18405.45    17632.12    381.95 o 
   1   2   2    25018.09    23649.25    550.73 o 
   2   2   2    67897.67    68552.77   1514.16 o 
   3   2   2     4535.49     4307.68     85.91 o 
   4   2   2     1408.54     1635.26     55.94 o 
   5   2   2    12168.85    11857.29    279.84 o 
   6   2   2      781.80      816.78     41.39 o 
   7   2   2     1606.55     1695.19     61.17 o 
   8   2   2    11242.01    11265.88    314.37 o 
   9   2   2      786.07      704.95     41.06 o 
  10   2   2     1227.04     1139.29     48.50 o 
  11   2   2     7634.72     7686.64    147.07 o 
  12   2   2     2460.29     2181.27     60.01 o 
  13   2   2     1170.68     1159.01     52.52 o 
  14   2   2     3462.01     3826.13     84.01 o 
  15   2   2     3922.69     3500.28     84.33 o 
  16   2   2     1219.56     1182.42     59.14 o 
  17   2   2      762.67      778.91     50.17 o 
  18   2   2     1271.11     1306.27     61.36 o 
  19   2   2      755.90      703.75     52.50 o 
  20   2   2       21.84       -4.53     33.76 o 
  21   2   2      376.90      437.97     49.54 o 
  22   2   2       41.48       42.38     38.81 o 
  23   2   2      789.72      775.98     70.08 o 
  24   2   2      858.23      914.00     76.35 o 
  25   2   2      589.79      616.79     69.94 o 
  26   2   2      376.94      463.39     96.17 o 
  27   2   2      747.97      738.65    111.21 o 
  28   2   2     1209.53     1282.21    139.53 o 
  29   2   2      139.32       65.06     84.95 o 
  30   2   2       21.57       16.92     84.48 o 
  31   2   2      505.58      608.75    120.85 o 
   0   3   2     2279.61     2163.16    208.16 o 
   1   3   2     1094.62     1129.43     55.18 o 
   2   3   2     3980.62     3999.97    114.00 o 
   3   3   2      724.34      686.63     37.79 o 
   4   3   2       14.66       14.44     19.86 o 
   5   3   2     7351.35     6979.69    119.18 o 
   6   3   2      266.90      258.56     26.56 o 
   7   3   2     3797.97     3619.05     92.75 o 
   8   3   2      411.04      470.00     37.62 o 
   9   3   2     3876.79     3719.83     80.66 o 
  10   3   2      298.99      298.48     28.38 o 
  11   3   2     1206.56     1041.47     50.44 o 
  12   3   2       31.70       43.19     35.46 o 
  13   3   2      792.04      895.92     66.87 o 
  14   3   2       15.79       -2.29     35.30 o 
  15   3   2      474.98      546.55     60.51 o 
  16   3   2      282.21      324.63     54.19 o 
  17   3   2       79.54       48.08     44.22 o 
  18   3   2       45.57       73.77     46.70 o 
  19   3   2     3013.21     2939.29    123.55 o 
  20   3   2     1539.19     1594.79    102.59 o 
  21   3   2     1963.59     1933.22     98.09 o 
  22   3   2      204.64      175.48     55.70 o 
  23   3   2      154.81      134.50     54.21 o 
  24   3   2      865.69      890.41     81.20 o 
  25   3   2      421.72      461.90     72.18 o 
  26   3   2       88.45       22.11     56.05 o 
  27   3   2        6.17      -46.91     55.34 o 
  28   3   2      594.76      558.88    113.71 o 
  29   3   2      124.18      306.26     99.20 o 
  30   3   2      607.27      717.20    126.70 o 
  31   3   2      236.38      286.96    187.71 o 
   0   4   2    11008.08    10897.60    699.48 o 
   1   4   2     1268.26     1192.75     65.20 o 
   2   4   2       43.84       43.35     27.83 o 
   3   4   2     3016.01     2874.84     71.27 o 
   4   4   2    17191.49    16653.50    335.05 o 
   5   4   2    16763.33    15522.16    316.01 o 
   6   4   2       11.01       -0.72     24.43 o 
   7   4   2     4599.75     4488.72    125.05 o 
   8   4   2     4273.69     4509.42    146.60 o 
   9   4   2      256.86      243.51     37.20 o 
  10   4   2      178.11      184.68     35.68 o 
  11   4   2     3345.77     3136.82    101.03 o 
  12   4   2        5.62       18.09     29.19 o 
  13   4   2      489.74      508.60     34.59 o 
  14   4   2     4203.35     3971.15    130.76 o 
  15   4   2     2137.58     1910.40    101.95 o 
  16   4   2      443.10      504.43     67.01 o 
  17   4   2     1718.48     1719.32    122.21 o 
  18   4   2      743.27      649.36     79.06 o 
  19   4   2      601.91      555.57     76.57 o 
  20   4   2       87.52       74.32     55.60 o 
  21   4   2      675.17      726.07     86.23 o 
  22   4   2      462.23      388.27     75.54 o 
  23   4   2      974.05     1005.12     88.38 o 
  24   4   2     1755.59     1956.59    111.48 o 
  25   4   2       18.20       -8.45     56.16 o 
  26   4   2       38.51       33.98     58.70 o 
  27   4   2      867.45     1048.85     96.94 o 
  28   4   2       89.08       60.74     64.20 o 
  29   4   2      326.44      348.87     89.13 o 
   0   5   2     4152.64     3954.11    352.01 o 
   1   5   2      378.83      349.89     49.08 o 
   2   5   2     1438.53     1462.69     63.07 o 
   3   5   2      357.11      371.35     40.79 o 
   4   5   2      324.18      349.05     43.74 o 
   5   5   2       40.38       17.91     31.29 o 
   6   5   2     2607.37     2563.11     75.97 o 
   7   5   2       38.57       -0.40     28.69 o 
   8   5   2     1396.85     1276.31     60.92 o 
   9   5   2      327.80      271.61     39.49 o 
  10   5   2       90.78       80.35     38.54 o 
  11   5   2      344.20      359.63     49.25 o 
  12   5   2       33.18       30.48     36.76 o 
  13   5   2      733.57      707.37     58.86 o 
  14   5   2      352.45      368.97     53.38 o 
  15   5   2      100.93       26.07     51.06 o 
  16   5   2        5.01       14.59     53.02 o 
  17   5   2      743.26      798.84     87.68 o 
  18   5   2      756.40      710.10     86.90 o 
  19   5   2      661.23      443.14     77.36 o 
  20   5   2       66.08      175.88     66.17 o 
  21   5   2       55.25       -4.70     58.31 o 
  22   5   2      789.44      718.86     93.87 o 
  23   5   2       92.63       62.96     67.39 o 
  24   5   2     2492.20     2679.66    215.15 o 
  25   5   2       39.55       -3.93     62.41 o 
  26   5   2      446.25      451.31     84.56 o 
  27   5   2       64.36       81.21     69.41 o 
   0   6   2     1755.83     1732.00    105.27 o 
   1   6   2      920.85      921.29     62.76 o 
   2   6   2       79.97       47.07     35.42 o 
   3   6   2     2378.94     2175.99     90.36 o 
   4   6   2      629.24      607.64     60.14 o 
   5   6   2     1273.67     1208.01     72.86 o 
   6   6   2      184.05      221.74     47.82 o 
   7   6   2      223.17      144.43     45.74 o 
   8   6   2     1203.40     1205.53     73.93 o 
   9   6   2     4950.67     4762.34    132.17 o 
  10   6   2     1348.66     1473.24     86.00 o 
  11   6   2    11325.46    11162.46    280.87 o 
  12   6   2      582.20      571.95     64.78 o 
  13   6   2      775.25      731.92     86.47 o 
  14   6   2      955.54     1114.17     99.41 o 
  15   6   2      619.96      652.42     87.20 o 
  16   6   2       20.20       44.85     55.62 o 
  17   6   2      798.99      929.45     99.30 o 
  18   6   2      605.25      535.30     87.82 o 
  19   6   2      123.55      158.22     71.41 o 
  20   6   2       65.17       66.57     65.77 o 
  21   6   2     2024.78     2003.40    142.66 o 
  22   6   2      150.19      159.31     77.57 o 
  23   6   2     1081.14     1239.27    121.48 o 
  24   6   2      269.44      368.09     91.48 o 
  25   6   2        2.90      -46.47     66.92 o 
   0   7   2      134.91       49.84     55.62 o 
   1   7   2      334.46      337.36     50.73 o 
   2   7   2      467.90      454.12     58.60 o 
   3   7   2      346.19      365.03     59.79 o 
   4   7   2       37.00        0.95     43.92 o 
   5   7   2     1552.13     1533.96     87.94 o 
   6   7   2      417.76      447.93     61.75 o 
   7   7   2       42.67       48.37     54.50 o 
   8   7   2      782.75      774.53     84.09 o 
   9   7   2      234.46      200.91     62.94 o 
  10   7   2      607.04      599.23     79.35 o 
  11   7   2      465.30      429.66     73.48 o 
  12   7   2       48.90       31.83     68.41 o 
  13   7   2      948.91     1003.59    103.68 o 
  14   7   2       16.68      163.26     71.38 o 
  15   7   2      543.57      477.58     87.55 o 
  16   7   2      471.13      399.67     88.91 o 
  17   7   2       18.31       -0.31     64.78 o 
  18   7   2       55.51       99.99     72.67 o 
  19   7   2      622.70      514.92    114.76 o 
  20   7   2       51.89      103.04     79.24 o 
  21   7   2      470.37      558.30    105.68 o 
  22   7   2        2.23      -17.32     76.92 o 
   0   8   2        6.37       85.40     62.40 o 
   1   8   2     3392.57     3472.27    111.60 o 
   2   8   2      501.64      443.48     65.27 o 
   3   8   2      129.13       69.14     51.55 o 
   4   8   2       53.47       72.69     56.96 o 
   5   8   2      681.35      698.89     81.55 o 
   6   8   2      153.70      124.75     61.39 o 
   7   8   2      709.01      690.58     91.13 o 
   8   8   2      509.05      525.17     86.00 o 
   9   8   2       40.23       -1.91     59.97 o 
  10   8   2      836.04      830.12     96.74 o 
  11   8   2      810.20      696.97    112.75 o 
  12   8   2      330.98      314.08     99.23 o 
  13   8   2     1531.41     1468.89    147.20 o 
  14   8   2        3.32       19.11     80.62 o 
  15   8   2     1106.82      912.76    129.64 o 
  16   8   2      159.91      174.68     90.35 o 
  17   8   2       76.07        5.32     81.89 o 
  18   8   2       27.99       51.33     87.53 o 
   0   9   2      293.69      270.25     93.38 o 
   1   9   2      519.15      455.90     80.57 o 
   2   9   2      170.57      177.65     61.69 o 
   3   9   2       44.64       26.97     57.18 o 
   4   9   2      353.30      316.77     75.67 o 
   5   9   2      464.31      445.48     81.38 o 
   6   9   2        6.45       19.02     62.03 o 
   7   9   2       98.40       39.10     62.26 o 
   8   9   2      628.27      526.82     86.39 o 
   9   9   2      346.90      418.83     97.25 o 
  10   9   2       96.44      107.45     80.98 o 
  11   9   2      364.63      445.31     99.55 o 
   2   0   3    10676.78    10477.95    106.12 o 
   4   0   3     2351.17     2333.53     47.96 o 
   6   0   3     6025.34     5855.73    160.04 o 
   8   0   3     2700.81     2674.41     78.25 o 
  10   0   3     2661.04     2845.88     90.75 o 
  12   0   3    18836.25    18271.00    508.76 o 
  14   0   3     9011.66     8830.06    147.43 o 
  16   0   3     1950.00     2046.57     69.04 o 
  18   0   3     5486.94     5230.81    107.59 o 
  20   0   3     1669.82     1805.07    110.31 o 
  22   0   3     6648.41     6522.71    160.25 o 
  24   0   3     1311.55     1492.59    139.21 o 
  26   0   3      781.99     1033.56    131.43 o 
  28   0   3     5615.17     5233.94    664.35 o 
  30   0   3     1022.84      873.14    226.07 o 
  32   0   3       82.27       -2.76    157.95 o 
   1   1   3      629.40      613.10     21.98 o 
   2   1   3    28392.22    28940.30    512.24 o 
   3   1   3     5960.00     6114.76    113.34 o 
   4   1   3     1701.52     1786.77     35.78 o 
   5   1   3     7161.08     7134.69    130.86 o 
   6   1   3     2225.60     2276.58     42.18 o 
   7   1   3     4267.87     4257.89     57.27 o 
   8   1   3       29.70       19.30     17.38 o 
   9   1   3    14750.14    14749.44    125.26 o 
  10   1   3     5534.79     5983.32     94.01 o 
  11   1   3    13344.65    13171.07    152.45 o 
  12   1   3     1597.80     1630.48     47.73 o 
  13   1   3     4289.00     4331.77     68.17 o 
  14   1   3     2744.63     2789.20     58.12 o 
  15   1   3     1705.19     1674.81     50.56 o 
  16   1   3      120.30      211.15     27.70 o 
  17   1   3     9182.74     8812.13    104.94 o 
  18   1   3      991.23     1198.48     49.48 o 
  19   1   3     2325.34     2263.58     62.47 o 
  20   1   3       53.07       83.07     28.71 o 
  21   1   3      246.62      273.37     42.65 o 
  22   1   3      118.23      112.60     39.49 o 
  23   1   3      305.17      300.74     46.46 o 
  24   1   3      177.63      151.25     43.17 o 
  25   1   3      565.90      547.09     76.10 o 
  26   1   3      332.92      305.33     83.91 o 
  27   1   3     1064.01     1238.75    132.87 o 
  28   1   3      197.92      409.11     98.69 o 
  29   1   3      211.40      261.92     93.31 o 
  30   1   3     1950.59     1998.09    160.23 o 
  31   1   3      155.17      188.93     95.99 o 
  32   1   3       62.88       83.75    121.57 o 
   1   2   3    20078.89    19344.78    481.46 o 
   2   2   3        2.84       -8.13     20.32 o 
   3   2   3     6349.42     6342.51    155.17 o 
   4   2   3    27964.20    28890.67    814.54 o 
   5   2   3     5844.54     5625.67    141.20 o 
   6   2   3      424.44      460.41     29.79 o 
   7   2   3     1895.85     1838.66     54.23 o 
   8   2   3    24785.34    25732.97    592.51 o 
   9   2   3     1181.63     1216.81     51.32 o 
  10   2   3     4277.67     3930.95     80.25 o 
  11   2   3     3806.78     3864.11    108.86 o 
  12   2   3      146.20      162.86     29.62 o 
  13   2   3      531.98      527.49     37.55 o 
  14   2   3     7210.94     6802.09    100.89 o 
  15   2   3     1172.73     1019.21     41.88 o 
  16   2   3      377.55      354.26     38.06 o 
  17   2   3     3047.08     2886.57     88.66 o 
  18   2   3     2759.23     2728.91     78.43 o 
  19   2   3      281.88      328.71     42.05 o 
  20   2   3      536.79      466.85     48.36 o 
  21   2   3       76.46       81.08     38.30 o 
  22   2   3      354.21      331.52     57.86 o 
  23   2   3      943.05      880.71     74.36 o 
  24   2   3     2083.03     1884.05     97.60 o 
  25   2   3      503.82      509.64     67.18 o 
  26   2   3      665.03      819.68    111.44 o 
  27   2   3      416.51      519.37    105.37 o 
  28   2   3      272.68      293.12     94.93 o 
  29   2   3     1014.83     1336.75    140.67 o 
  30   2   3      390.96      446.47    108.23 o 
  31   2   3      411.67      535.32    117.77 o 
   1   3   3      780.16      745.44     42.85 o 
   2   3   3     5291.96     5285.72    186.95 o 
   3   3   3      443.73      416.50     32.53 o 
   4   3   3     1036.92      945.23     47.67 o 
   5   3   3     6029.31     5642.84    106.54 o 
   6   3   3        5.40       -0.10     20.69 o 
   7   3   3     8804.42     8022.12    189.40 o 
   8   3   3      451.30      483.69     31.47 o 
   9   3   3     4523.21     4445.50     83.93 o 
  10   3   3        3.73       13.52     18.42 o 
  11   3   3     1901.18     1781.55     57.92 o 
  12   3   3      938.12      874.95     41.98 o 
  13   3   3     1863.82     1698.53     66.30 o 
  14   3   3      923.05      895.71     69.73 o 
  15   3   3      121.38       95.66     44.17 o 
  16   3   3       40.73       17.06     40.79 o 
  17   3   3      510.98      433.64     62.82 o 
  18   3   3      329.01      328.51     54.33 o 
  19   3   3      306.54      300.94     55.99 o 
  20   3   3        3.15       11.07     43.22 o 
  21   3   3     2262.89     2216.97    102.64 o 
  22   3   3      292.96      322.19     61.42 o 
  23   3   3      754.78      791.71     76.86 o 
  24   3   3      441.55      566.08     79.73 o 
  25   3   3      221.17      247.38     64.04 o 
  26   3   3      106.19       64.85     57.47 o 
  27   3   3       48.76       11.83     56.05 o 
  28   3   3      983.82      978.68    131.09 o 
  29   3   3      337.67      288.24    103.13 o 
  30   3   3      971.64      765.77    129.30 o 
   1   4   3     3409.21     3359.06     86.32 o 
   2   4   3     7291.68     7126.77    180.87 o 
   3   4   3     2764.03     2497.84    104.76 o 
   4   4   3    15672.63    15600.42    346.10 o 
   5   4   3     5929.62     5325.09    154.04 o 
   6   4   3      624.37      612.27     43.98 o 
   7   4   3     4760.12     4599.45    121.52 o 
   8   4   3     5456.91     4880.69    105.93 o 
   9   4   3     1210.17     1197.69     61.62 o 
  10   4   3      613.35      605.44     42.22 o 
  11   4   3     1045.93      925.50     49.98 o 
  12   4   3        3.28       -9.12     24.78 o 
  13   4   3     3814.47     3669.10    115.56 o 
  14   4   3      748.25      684.29     53.78 o 
  15   4   3     3024.52     2776.39    153.59 o 
  16   4   3     2312.15     2006.05    105.47 o 
  17   4   3     1553.55     1444.52     97.93 o 
  18   4   3     1115.87     1184.66     92.40 o 
  19   4   3      508.44      474.76     72.88 o 
  20   4   3     2749.41     2775.97    116.07 o 
  21   4   3      951.03      934.70     84.30 o 
  22   4   3      963.12     1043.53     88.53 o 
  23   4   3       47.17       80.73     55.52 o 
  24   4   3      770.37     1047.79     91.27 o 
  25   4   3      853.91      995.35     93.72 o 
  26   4   3      321.61      256.37     71.51 o 
  27   4   3      337.82      326.05     73.99 o 
  28   4   3      253.76      266.23     77.44 o 
  29   4   3        5.64       35.76     90.71 o 
   1   5   3       59.98       33.09     31.89 o 
   2   5   3     4908.56     4730.38    150.18 o 
   3   5   3       25.92       12.59     27.55 o 
   4   5   3      331.23      268.09     42.27 o 
   5   5   3        5.31       29.56     31.09 o 
   6   5   3     3184.18     2969.80     86.90 o 
   7   5   3       26.58       -7.17     29.52 o 
   8   5   3     3624.57     3440.75     89.33 o 
   9   5   3      305.20      291.17     46.28 o 
  10   5   3     2833.52     2737.27    116.80 o 
  11   5   3      571.61      574.82     56.00 o 
  12   5   3        5.94      -21.86     30.75 o 
  13   5   3      629.68      689.79     52.26 o 
  14   5   3       40.95        8.46     39.19 o 
  15   5   3       77.03       93.23     55.43 o 
  16   5   3      284.20      245.04     63.37 o 
  17   5   3     1528.25     1537.45    107.78 o 
  18   5   3     4173.04     3980.77    160.58 o 
  19   5   3      515.04      416.50     78.25 o 
  20   5   3      308.23      346.82     75.75 o 
  21   5   3       76.22       96.54     64.20 o 
  22   5   3      177.32      231.07     68.40 o 
  23   5   3       25.56       83.82     62.57 o 
  24   5   3      696.10      883.26     93.77 o 
  25   5   3       43.25       52.91     60.93 o 
  26   5   3      112.95      173.56     73.37 o 
  27   5   3       38.27       11.47     66.51 o 
   1   6   3      492.77      434.92     55.91 o 
   2   6   3      125.41      108.28     39.71 o 
   3   6   3     8393.17     7891.31    140.29 o 
   4   6   3       22.20        0.80     38.92 o 
   5   6   3     1473.89     1460.47     78.36 o 
   6   6   3     1399.94     1325.34     75.62 o 
   7   6   3     2729.11     2672.92     94.55 o 
   8   6   3      239.83      227.78     47.73 o 
   9   6   3      428.39      404.54     63.71 o 
  10   6   3      296.98      371.31     63.66 o 
  11   6   3     9155.69     8919.07    192.66 o 
  12   6   3     3387.42     3534.39    121.81 o 
  13   6   3      948.61      963.29     78.37 o 
  14   6   3     1451.70     1332.75    105.61 o 
  15   6   3      329.99      301.37     72.82 o 
  16   6   3     2824.35     2656.99    139.01 o 
  17   6   3      677.92      709.57     92.07 o 
  18   6   3       91.33       54.48     65.08 o 
  19   6   3      766.76      712.90     98.52 o 
  20   6   3      264.75      204.06     76.81 o 
  21   6   3     1117.32     1151.02    114.75 o 
  22   6   3       62.71       55.26     67.47 o 
  23   6   3     1127.07     1219.26    110.10 o 
  24   6   3       61.15       33.98     68.90 o 
  25   6   3      191.96      186.81     80.36 o 
   1   7   3      310.85      361.83     51.43 o 
   2   7   3      963.37     1010.82     71.40 o 
   3   7   3       54.80       72.18     47.93 o 
   4   7   3      121.76       97.82     48.98 o 
   5   7   3      886.99      861.14     72.51 o 
   6   7   3      270.49      239.19     63.23 o 
   7   7   3      341.08      321.90     66.80 o 
   8   7   3       44.67       45.57     53.32 o 
   9   7   3       97.93       68.01     55.57 o 
  10   7   3       39.44       14.02     51.72 o 
  11   7   3      938.91      900.80     87.70 o 
  12   7   3       71.33       86.38     73.10 o 
  13   7   3      606.84      646.55    105.33 o 
  14   7   3     2621.38     2673.91    167.74 o 
  15   7   3       63.12       41.46     75.04 o 
  16   7   3       54.08        3.45     75.56 o 
  17   7   3       34.02      -70.80     70.80 o 
  18   7   3      620.63      687.62    116.58 o 
  19   7   3      120.05       84.90     75.66 o 
  20   7   3        9.98       80.03     74.69 o 
  21   7   3      349.86      451.19     97.68 o 
  22   7   3      809.47      794.46    105.84 o 
   1   8   3     4605.43     4700.49    124.94 o 
   2   8   3      326.56      297.44     57.56 o 
   3   8   3      152.21      174.36     62.54 o 
   4   8   3      199.69      164.82     61.61 o 
   5   8   3      621.88      530.24     87.00 o 
   6   8   3      161.29      129.23     67.90 o 
   7   8   3     2210.01     2266.23    133.66 o 
   8   8   3      123.06      134.54     68.45 o 
   9   8   3      100.92      119.98     66.89 o 
  10   8   3       38.93       34.92     62.57 o 
  11   8   3      257.47      189.02     88.73 o 
  12   8   3      470.57      351.43     99.37 o 
  13   8   3     1898.13     1909.11    160.57 o 
  14   8   3      107.82      145.97     86.87 o 
  15   8   3      936.45      914.74    130.90 o 
  16   8   3      167.47      149.51     94.41 o 
  17   8   3      138.03      188.83     93.89 o 
   1   9   3       50.59       71.29     58.98 o 
   2   9   3      731.45      788.75     83.52 o 
   3   9   3      367.38      409.53     72.29 o 
   4   9   3       33.92       25.65     58.47 o 
   5   9   3      287.85      225.98     73.89 o 
   6   9   3       82.88       70.63     64.46 o 
   7   9   3      192.55      140.55     70.05 o 
   8   9   3       52.68       24.50     67.50 o 
   9   9   3      833.84      800.92    112.01 o 
  10   9   3       70.52      148.87     95.26 o 
  11   9   3      453.55      571.36    119.99 o 
   0   0   4    66087.93    62223.03   1278.27 o 
   2   0   4     9315.81     8626.58    108.54 o 
   4   0   4     5890.53     6059.35    140.53 o 
   6   0   4     4999.33     5144.90    161.45 o 
   8   0   4    10042.54     9392.25    334.79 o 
  10   0   4    11505.07    11171.96    204.88 o 
  12   0   4     4610.07     4648.75    127.75 o 
  14   0   4      747.96      725.51     58.65 o 
  16   0   4     3416.34     3231.15     85.91 o 
  18   0   4     7757.59     7400.79    178.53 o 
  20   0   4    20390.06    20186.61    556.72 o 
  22   0   4       15.05      123.68    105.57 o 
  24   0   4     1046.10     1254.48    130.50 o 
  26   0   4     1152.72      918.72    127.80 o 
  28   0   4     1194.58     1243.28    150.34 o 
  30   0   4      390.61      362.50    191.20 o 
  32   0   4     2453.11     2569.72    336.31 o 
   0   1   4    44517.90    44840.06    658.28 o 
   1   1   4     2405.56     2385.46     40.84 o 
   2   1   4      191.41      207.96     19.96 o 
   3   1   4    14363.45    14613.90    227.62 o 
   4   1   4     2213.61     2260.07     54.84 o 
   5   1   4      731.07      787.15     29.75 o 
   6   1   4     2067.68     2055.63     51.33 o 
   7   1   4      681.59      668.01     32.51 o 
   8   1   4     3055.08     2923.47     51.25 o 
   9   1   4    11356.20    10771.21     92.21 o 
  10   1   4      284.43      307.32     27.01 o 
  11   1   4     5654.78     5425.46     78.45 o 
  12   1   4      816.76      947.87     39.38 o 
  13   1   4     7801.87     7753.05     91.16 o 
  14   1   4       29.90       10.83     21.30 o 
  15   1   4     1080.36     1050.15     44.39 o 
  16   1   4      753.12      744.94     35.63 o 
  17   1   4     5330.62     5102.10     85.01 o 
  18   1   4       19.91       68.12     27.05 o 
  19   1   4     4464.32     4305.36     83.20 o 
  20   1   4     2076.57     2084.05     64.30 o 
  21   1   4      466.08      525.13     42.49 o 
  22   1   4     2080.07     2089.00     77.67 o 
  23   1   4      756.63      798.39     58.42 o 
  24   1   4     3885.74     3837.38    111.31 o 
  25   1   4      349.37      306.18    102.51 o 
  26   1   4      130.74      105.58     72.27 o 
  27   1   4      911.63     1001.11    117.12 o 
  28   1   4      674.09      866.99    117.13 o 
  29   1   4      443.49      587.14    110.61 o 
  30   1   4      209.27      333.11    100.98 o 
  31   1   4      406.79      297.75    101.31 o 
  32   1   4       21.57       64.45    119.91 o 
   0   2   4     3609.64     3592.12     75.41 o 
   1   2   4     3030.80     2880.59     74.86 o 
   2   2   4      519.21      574.48     32.29 o 
   3   2   4     2888.18     2879.15     91.35 o 
   4   2   4      159.96      217.45     26.08 o 
   5   2   4     7736.77     7589.70    162.55 o 
   6   2   4     1239.93     1568.76     47.57 o 
   7   2   4     3484.54     3565.23     86.70 o 
   8   2   4     3396.90     3514.89     74.43 o 
   9   2   4       61.48       49.86     20.43 o 
  10   2   4    19716.30    19589.80    161.03 o 
  11   2   4     1198.14     1252.00     51.81 o 
  12   2   4     7717.58     7030.69    102.84 o 
  13   2   4     1194.74     1230.68     53.08 o 
  14   2   4     2902.94     2634.03     70.18 o 
  15   2   4     1859.00     1596.53     59.87 o 
  16   2   4    16144.70    15610.57    158.89 o 
  17   2   4     1443.32     1367.31     51.14 o 
  18   2   4      616.35      653.66     40.88 o 
  19   2   4     2776.42     2548.82     78.34 o 
  20   2   4     1957.16     2008.95     74.65 o 
  21   2   4      111.56      163.29     48.72 o 
  22   2   4     1294.89     1428.59     83.83 o 
  23   2   4      391.54      354.22     58.43 o 
  24   2   4      257.47      354.94     60.93 o 
  25   2   4      598.80      579.18     70.25 o 
  26   2   4     2010.07     2004.88    104.79 o 
  27   2   4       14.25       48.08     78.48 o 
  28   2   4      150.45      189.01     90.40 o 
  29   2   4     1190.37     1365.04    184.45 o 
  30   2   4       87.71      167.15     93.61 o 
  31   2   4      224.13      233.11    102.94 o 
   0   3   4     4055.59     3891.53    244.42 o 
   1   3   4     2452.83     2338.97     76.51 o 
   2   3   4     3091.22     3076.87    100.76 o 
   3   3   4      289.83      242.52     29.68 o 
   4   3   4     2256.57     2288.51     98.30 o 
   5   3   4     1457.52     1457.71     57.93 o 
   6   3   4     7513.81     7529.79    164.55 o 
   7   3   4    10344.10    10291.72    296.71 o 
   8   3   4     1083.52     1087.20     58.16 o 
   9   3   4     3752.76     3659.39     75.23 o 
  10   3   4     1647.41     1496.86     53.53 o 
  11   3   4     1232.27     1308.67     50.55 o 
  12   3   4      698.14      593.80     39.26 o 
  13   3   4     2691.73     2660.26     62.48 o 
  14   3   4      703.24      704.98     49.18 o 
  15   3   4       44.49       49.29     30.01 o 
  16   3   4     3520.48     3249.25     84.95 o 
  17   3   4     2131.52     1970.96     71.10 o 
  18   3   4       12.48      -17.63     40.16 o 
  19   3   4     1026.63     1064.55     77.56 o 
  20   3   4      354.61      442.06     61.65 o 
  21   3   4      917.16      997.61     79.53 o 
  22   3   4      492.37      410.08     64.31 o 
  23   3   4      884.74      920.75     94.38 o 
  24   3   4        5.30       -6.45     50.62 o 
  25   3   4      189.70      188.59     62.89 o 
  26   3   4     2641.65     2717.57    180.60 o 
  27   3   4      500.08      516.33     77.99 o 
  28   3   4      434.27      507.87    110.60 o 
  29   3   4      634.63      664.54    118.28 o 
  30   3   4      390.22      339.50    111.38 o 
   0   4   4     5335.04     5356.61    280.23 o 
   1   4   4     1589.02     1567.00     65.70 o 
   2   4   4     4126.91     4145.15    130.38 o 
   3   4   4     2618.38     2398.74     80.66 o 
   4   4   4     1928.99     1968.16     73.10 o 
   5   4   4       69.03      105.97     30.62 o 
   6   4   4    25515.88    24144.54    327.63 o 
   7   4   4     8074.29     7966.29    222.85 o 
   8   4   4     4882.60     4711.14    165.97 o 
   9   4   4     3984.57     4127.35     90.31 o 
  10   4   4      421.14      339.03     37.79 o 
  11   4   4     1036.15      971.09     52.33 o 
  12   4   4     1464.37     1503.43     59.57 o 
  13   4   4     5935.74     5869.60    124.70 o 
  14   4   4     1524.44     1433.87     67.92 o 
  15   4   4      869.97      812.82     78.11 o 
  16   4   4      175.62      184.16     57.29 o 
  17   4   4     1079.13     1008.66     91.39 o 
  18   4   4       71.67       60.04     47.61 o 
  19   4   4      463.53      474.63     66.60 o 
  20   4   4     1621.90     1708.22     99.24 o 
  21   4   4      141.71      153.22     57.06 o 
  22   4   4     3261.96     3229.26    127.55 o 
  23   4   4      341.07      336.93     69.86 o 
  24   4   4     1063.86     1058.54    126.53 o 
  25   4   4     2436.87     2442.02    132.18 o 
  26   4   4       96.79       96.53     65.99 o 
  27   4   4       51.08       65.50     63.93 o 
  28   4   4       15.31       68.49     64.81 o 
  29   4   4      138.50      112.32     98.19 o 
   0   5   4      636.15      578.41     83.02 o 
   1   5   4      358.98      285.46     44.04 o 
   2   5   4     2989.57     2759.54     93.79 o 
   3   5   4      877.35      865.66     60.17 o 
   4   5   4     9389.39     8811.22    130.22 o 
   5   5   4       17.59       13.99     31.64 o 
   6   5   4     5408.00     5023.10    106.40 o 
   7   5   4       36.99       14.93     29.92 o 
   8   5   4      983.64      920.85     70.18 o 
   9   5   4      338.41      348.90     47.89 o 
  10   5   4     3677.71     3464.31     99.57 o 
  11   5   4      578.45      560.87     53.69 o 
  12   5   4      287.94      319.94     42.85 o 
  13   5   4      601.68      613.43     50.45 o 
  14   5   4       23.98       22.94     32.75 o 
  15   5   4      278.96      235.52     64.25 o 
  16   5   4     2045.39     1823.16    111.41 o 
  17   5   4     1103.03      868.86     90.65 o 
  18   5   4      732.26      657.84     85.40 o 
  19   5   4      195.59      198.16     60.06 o 
  20   5   4     3357.45     3455.16    162.83 o 
  21   5   4      180.16      134.68     61.18 o 
  22   5   4     2047.05     2063.48    120.73 o 
  23   5   4       36.15       50.56     61.96 o 
  24   5   4      652.67      649.14     88.97 o 
  25   5   4       74.36      148.80     68.97 o 
  26   5   4     1774.36     1998.84    161.79 o 
  27   5   4      188.86      215.34     76.93 o 
   0   6   4     1942.14     1962.57    119.49 o 
   1   6   4      938.81      945.54     70.68 o 
   2   6   4      293.79      339.66     53.43 o 
   3   6   4    11931.43    11264.04    339.83 o 
   4   6   4      378.39      403.15     54.35 o 
   5   6   4      705.62      638.23     60.40 o 
   6   6   4     6170.35     5810.73    129.51 o 
   7   6   4     3736.82     3549.07    104.35 o 
   8   6   4     1666.77     1573.11     95.45 o 
   9   6   4     4604.02     4472.00    142.16 o 
  10   6   4      621.88      663.24     63.30 o 
  11   6   4     1520.70     1576.69     86.18 o 
  12   6   4      270.54      326.26     54.99 o 
  13   6   4      393.16      382.98     69.01 o 
  14   6   4       66.14       48.74     62.91 o 
  15   6   4      452.17      439.32     88.69 o 
  16   6   4      314.96      311.63     73.57 o 
  17   6   4      234.79      228.32     71.88 o 
  18   6   4      125.66      147.94     71.42 o 
  19   6   4     1973.63     1973.66    133.57 o 
  20   6   4      122.02      198.14     70.43 o 
  21   6   4      309.24      246.70     76.20 o 
  22   6   4     1297.92     1297.03    111.58 o 
  23   6   4      547.21      631.13     94.12 o 
  24   6   4       90.83       66.00     74.02 o 
  25   6   4      727.00      891.88    107.32 o 
   0   7   4     4983.65     5180.52    194.52 o 
   1   7   4      483.70      474.02     54.18 o 
   2   7   4      239.60      188.73     49.07 o 
   3   7   4       39.29       -2.80     45.65 o 
   4   7   4        6.91       -6.81     43.74 o 
   5   7   4        6.68        6.70     48.86 o 
   6   7   4     3177.84     3147.01    133.49 o 
   7   7   4      536.70      462.84     72.22 o 
   8   7   4        4.35       13.61     50.15 o 
   9   7   4      181.96      234.58     65.23 o 
  10   7   4      725.19      773.27     75.54 o 
  11   7   4      632.46      703.41     83.80 o 
  12   7   4      977.33      897.14    114.79 o 
  13   7   4      601.68      564.02    102.24 o 
  14   7   4      214.49      239.87     87.52 o 
  15   7   4       61.57        1.89     69.18 o 
  16   7   4     1807.29     1713.54    150.17 o 
  17   7   4      267.86      293.25    100.98 o 
  18   7   4       59.50       61.32     82.30 o 
  19   7   4       41.66       81.71     87.14 o 
  20   7   4       60.53      -15.09     74.04 o 
  21   7   4      168.24      275.68     92.26 o 
  22   7   4     1040.57      945.29    274.52 o 
   0   8   4     1995.93     2089.77    125.98 o 
   1   8   4     2785.26     2839.92     97.34 o 
   2   8   4       98.15       72.99     48.94 o 
   3   8   4      358.37      344.61     65.29 o 
   4   8   4     1189.39     1220.25    107.78 o 
   5   8   4       52.37       66.57     65.12 o 
   6   8   4      679.47      611.16     88.51 o 
   7   8   4     2178.70     2260.32    134.00 o 
   8   8   4      231.47      208.28     73.60 o 
   9   8   4      659.95      619.21     81.64 o 
  10   8   4      844.24      791.34     96.08 o 
  11   8   4      340.74      400.89    103.63 o 
  12   8   4      198.46      228.86     93.78 o 
  13   8   4     2594.69     2431.42    177.50 o 
  14   8   4      218.82      310.59    101.71 o 
  15   8   4      486.96      460.35    109.67 o 
  16   8   4        3.95       13.98     83.14 o 
  17   8   4      127.44       93.64     91.86 o 
   0   9   4      236.92      249.61    114.97 o 
   1   9   4       75.00      130.23     67.75 o 
   2   9   4       93.99       66.20     58.28 o 
   3   9   4      683.85      763.51     84.12 o 
   4   9   4       57.80       53.67     59.79 o 
   5   9   4       27.47       81.73     61.42 o 
   6   9   4       88.89       72.54     67.03 o 
   7   9   4       86.71      152.18     65.69 o 
   8   9   4       95.12       97.86     77.70 o 
   9   9   4      315.41      292.51    103.36 o 
  10   9   4      385.02      416.24    120.23 o 
   2   0   5    69189.73    67559.17    375.99 o 
   4   0   5    28421.69    30982.12    444.08 o 
   6   0   5    31064.55    31122.46    803.19 o 
   8   0   5    15152.22    14944.01    428.44 o 
  10   0   5     2134.79     2003.71     90.67 o 
  12   0   5      856.46      833.48     71.85 o 
  14   0   5      348.80      368.21     48.87 o 
  16   0   5       29.48       53.47     31.87 o 
  18   0   5     2362.87     2480.31     85.87 o 
  20   0   5      122.86      171.85     55.98 o 
  22   0   5     4580.81     4361.68    234.26 o 
  24   0   5      794.82      833.85    125.20 o 
  26   0   5      841.44     1225.70    169.42 o 
  28   0   5       39.47        5.65    132.47 o 
  30   0   5     2956.36     2646.07    316.17 o 
  32   0   5     1422.95     1306.98    272.60 o 
   1   1   5     4720.37     4539.62     58.57 o 
   2   1   5     1712.14     1803.15     60.79 o 
   3   1   5    13493.96    13267.16    203.12 o 
   4   1   5     1708.68     1720.23     46.29 o 
   5   1   5     1227.91     1193.50     34.90 o 
   6   1   5     6199.50     6357.67     95.62 o 
   7   1   5     1614.90     1641.01     47.52 o 
   8   1   5      674.70      699.60     36.44 o 
   9   1   5     3363.07     3287.84     62.72 o 
  10   1   5     7905.42     8126.28    106.27 o 
  11   1   5     1019.93      985.69     39.88 o 
  12   1   5      962.98      921.07     41.86 o 
  13   1   5     7387.50     7417.51    116.57 o 
  14   1   5     1051.04     1079.83     51.02 o 
  15   1   5     1935.42     1822.97     55.13 o 
  16   1   5      211.40      220.50     30.54 o 
  17   1   5     1193.73     1162.35     51.18 o 
  18   1   5     2377.53     2367.64     66.27 o 
  19   1   5     3600.28     3463.16     78.73 o 
  20   1   5     1280.35     1357.11     57.95 o 
  21   1   5     2142.69     2225.06     69.74 o 
  22   1   5      211.52      267.92     44.75 o 
  23   1   5      158.22      146.99     41.97 o 
  24   1   5      135.39      162.91     50.17 o 
  25   1   5      227.05      220.63     64.80 o 
  26   1   5       63.11       62.12     70.06 o 
  27   1   5     1222.40     1264.99    127.59 o 
  28   1   5       28.83      123.37     78.39 o 
  29   1   5      102.14       55.39     82.77 o 
  30   1   5      750.74      684.69    116.70 o 
  31   1   5      675.30      534.18    147.49 o 
   1   2   5      946.60      900.62     32.99 o 
   2   2   5    28314.90    27783.95    451.18 o 
   3   2   5     3419.99     3477.02     93.11 o 
   4   2   5       73.78       42.24     20.14 o 
   5   2   5     7195.26     6919.27    189.26 o 
   6   2   5       44.27       63.35     23.11 o 
   7   2   5      223.77      234.70     28.04 o 
   8   2   5      280.44      348.81     31.07 o 
   9   2   5      130.65      153.60     28.92 o 
  10   2   5     1373.28     1471.71     53.11 o 
  11   2   5     3925.60     3869.84     67.38 o 
  12   2   5     2266.86     2172.20     66.02 o 
  13   2   5      732.07      718.16     45.46 o 
  14   2   5      233.12      271.99     35.15 o 
  15   2   5     2732.54     2482.62    104.79 o 
  16   2   5     2345.14     2160.65     72.01 o 
  17   2   5      430.48      408.36     43.73 o 
  18   2   5       42.60       10.65     31.48 o 
  19   2   5     1623.43     1466.98     66.22 o 
  20   2   5      102.37       77.92     35.63 o 
  21   2   5      323.89      321.98     56.09 o 
  22   2   5       92.19      159.22     50.66 o 
  23   2   5       98.82       98.00     49.54 o 
  24   2   5     1642.39     1629.75     94.30 o 
  25   2   5      614.64      687.21     72.67 o 
  26   2   5     3959.59     3844.05    150.56 o 
  27   2   5      153.77      195.19     86.24 o 
  28   2   5      729.74      832.08    120.46 o 
  29   2   5      747.43      869.72    125.76 o 
  30   2   5      515.49      656.13    120.94 o 
  31   2   5      185.62      153.43    100.39 o 
   1   3   5     3532.63     3237.68     74.73 o 
   2   3   5     3104.10     3158.31     66.57 o 
   3   3   5      381.48      390.64     32.81 o 
   4   3   5      862.28      945.48     43.57 o 
   5   3   5      705.19      740.01     47.05 o 
   6   3   5     1607.39     1540.27     55.64 o 
   7   3   5     5564.69     5474.55    120.27 o 
   8   3   5     4072.77     4167.09     82.04 o 
   9   3   5     1240.81     1256.52     52.74 o 
  10   3   5      682.92      736.41     43.87 o 
  11   3   5      685.08      654.07     40.12 o 
  12   3   5     5287.50     5250.91    121.33 o 
  13   3   5     1248.70     1276.72     60.82 o 
  14   3   5     1400.69     1360.86     63.13 o 
  15   3   5        0.99       -2.02     29.38 o 
  16   3   5       33.49       36.73     34.47 o 
  17   3   5     3028.56     2808.10     84.39 o 
  18   3   5     1378.96     1409.57     67.54 o 
  19   3   5     1746.18     1643.92     90.46 o 
  20   3   5      413.17      425.29     61.50 o 
  21   3   5      347.66      304.81     59.12 o 
  22   3   5      795.73      691.81     74.76 o 
  23   3   5     1298.19     1322.04     92.01 o 
  24   3   5      165.36      131.70     56.90 o 
  25   3   5      310.98      369.55     68.41 o 
  26   3   5       86.58      133.95     62.06 o 
  27   3   5     1469.04     1604.13    107.73 o 
  28   3   5      169.47      185.58     91.37 o 
  29   3   5      205.41      227.85     98.00 o 
  30   3   5      178.61      153.85    100.82 o 
   1   4   5      143.48      131.06     32.93 o 
   2   4   5     1302.93     1165.60     51.21 o 
   3   4   5     1409.53     1437.40     54.83 o 
   4   4   5     3844.88     3702.20     78.44 o 
   5   4   5       75.10      114.17     30.89 o 
   6   4   5     4508.81     4253.51    141.23 o 
   7   4   5    11644.29    11427.23    263.14 o 
   8   4   5        2.11        6.31     26.25 o 
   9   4   5     2786.32     2569.12     77.75 o 
  10   4   5      428.70      452.98     40.21 o 
  11   4   5      939.70      891.71     49.78 o 
  12   4   5     6104.67     5959.93     95.90 o 
  13   4   5     1481.69     1465.65     53.79 o 
  14   4   5      695.12      660.39     45.96 o 
  15   4   5     2135.23     1923.06     73.45 o 
  16   4   5     1469.74     1390.64     87.07 o 
  17   4   5     1541.32     1468.54     90.33 o 
  18   4   5     2091.07     2099.73    102.71 o 
  19   4   5      456.92      427.56     68.02 o 
  20   4   5      758.20      789.51     78.80 o 
  21   4   5      609.99      620.62     75.86 o 
  22   4   5     1206.25     1171.20     92.79 o 
  23   4   5      247.72      202.56     63.35 o 
  24   4   5       70.94       58.09     57.57 o 
  25   4   5     2651.98     2967.13    142.36 o 
  26   4   5       59.10       97.73     64.33 o 
  27   4   5      603.68      738.57     92.30 o 
  28   4   5       89.16       21.26     65.91 o 
  29   4   5      167.29      142.46     99.86 o 
   1   5   5      707.65      795.09     59.24 o 
   2   5   5     1545.97     1476.68     73.17 o 
   3   5   5     1679.05     1563.15     75.30 o 
   4   5   5     1270.18     1344.13     73.85 o 
   5   5   5      190.32      166.15     37.07 o 
   6   5   5      258.58      252.02     37.67 o 
   7   5   5      244.45      249.48     44.90 o 
   8   5   5     4422.75     4522.78    164.85 o 
   9   5   5       54.51       30.97     36.24 o 
  10   5   5     1108.42     1148.79     68.84 o 
  11   5   5      244.66      298.47     47.12 o 
  12   5   5       45.63       37.29     34.81 o 
  13   5   5      160.01      124.76     39.46 o 
  14   5   5     1343.81     1392.61     71.55 o 
  15   5   5      193.83      119.27     59.96 o 
  16   5   5      110.25       45.14     51.87 o 
  17   5   5      282.98      244.33     61.15 o 
  18   5   5      141.52      149.74     58.21 o 
  19   5   5       13.56       93.38     54.38 o 
  20   5   5      777.90      924.68     89.38 o 
  21   5   5      470.85      472.68     76.94 o 
  22   5   5     1204.48     1340.21    133.98 o 
  23   5   5       41.41       15.91     61.03 o 
  24   5   5      646.10      656.10     89.93 o 
  25   5   5       28.29      -28.06     61.67 o 
  26   5   5      549.27      571.11     89.92 o 
  27   5   5      368.71      315.87     83.16 o 
   1   6   5     1981.19     1923.58     83.07 o 
   2   6   5     1969.61     1845.07     90.67 o 
   3   6   5     5145.50     4765.29    142.54 o 
   4   6   5      425.85      428.17     54.79 o 
   5   6   5      411.20      432.92     54.94 o 
   6   6   5     1934.48     1845.64     76.78 o 
   7   6   5     1716.25     1682.65     87.56 o 
   8   6   5      562.70      551.38     61.44 o 
   9   6   5     5691.24     5255.31    134.14 o 
  10   6   5       15.99       62.39     43.12 o 
  11   6   5     1676.60     1573.36     86.80 o 
  12   6   5     2465.18     2324.42     98.12 o 
  13   6   5      468.42      499.46     68.11 o 
  14   6   5       76.11       27.40     76.12 o 
  15   6   5      374.24      378.45     85.84 o 
  16   6   5      464.74      441.24     83.69 o 
  17   6   5      249.01      234.02     73.00 o 
  18   6   5      266.10      255.01     79.45 o 
  19   6   5     1091.53     1000.01    107.25 o 
  20   6   5      295.36      211.20     77.68 o 
  21   6   5      907.81      971.77    111.05 o 
  22   6   5      454.07      409.52    100.54 o 
  23   6   5      274.60      298.42     89.78 o 
  24   6   5       13.05       42.54     79.36 o 
   1   7   5      879.61      838.82     69.71 o 
   2   7   5      711.20      715.21     60.59 o 
   3   7   5        8.27       67.44     43.46 o 
   4   7   5      258.22      308.44     58.33 o 
   5   7   5      374.52      392.94     70.68 o 
   6   7   5      929.72      998.93     81.35 o 
   7   7   5      531.33      457.73     66.82 o 
   8   7   5     2393.16     2164.18    104.48 o 
   9   7   5      135.33      128.11     53.37 o 
  10   7   5      278.48      303.58     60.59 o 
  11   7   5      449.10      464.34     68.34 o 
  12   7   5     2500.21     2107.50    152.34 o 
  13   7   5      368.67      333.86     92.57 o 
  14   7   5      136.10       84.46     79.10 o 
  15   7   5      110.20       67.27     78.78 o 
  16   7   5       36.88       54.80     70.77 o 
  17   7   5      645.34      542.49     96.98 o 
  18   7   5       62.57        6.01     73.00 o 
  19   7   5      228.83      118.19     78.96 o 
  20   7   5      417.61      350.17     95.14 o 
  21   7   5       58.88      101.65     83.75 o 
   1   8   5     1203.84     1228.19     73.48 o 
   2   8   5      146.06      106.96     58.19 o 
   3   8   5      538.13      499.51     73.90 o 
   4   8   5      202.52      190.89     63.28 o 
   5   8   5      532.99      401.55     74.37 o 
   6   8   5      178.24      278.17     69.22 o 
   7   8   5     1262.48     1311.10    100.00 o 
   8   8   5       92.35      138.26     62.52 o 
   9   8   5      808.96      698.13     82.57 o 
  10   8   5       25.30       18.91     62.63 o 
  11   8   5     1774.55     1910.58    158.25 o 
  12   8   5     2646.56     2540.97    173.64 o 
  13   8   5      875.07     1022.61    169.61 o 
  14   8   5      739.99      708.35    122.40 o 
  15   8   5       41.91       59.52     78.76 o 
  16   8   5       92.14      130.70     85.22 o 
  17   8   5      302.22      173.07     91.47 o 
   1   9   5      212.91      187.97     70.90 o 
   2   9   5       20.05        2.07     58.98 o 
   3   9   5      503.97      504.76     72.31 o 
   4   9   5      783.49      726.46     78.64 o 
   5   9   5       75.68       53.21     57.04 o 
   6   9   5      375.87      305.81     71.39 o 
   7   9   5       12.94      -61.26     61.26 o 
   8   9   5      570.44      515.96     98.67 o 
   9   9   5       22.49       16.52     87.04 o 
  10   9   5      344.77      130.28    121.49 o 
   0   0   6   148914.11   146180.34   1936.57 o 
   2   0   6     5522.24     5857.26     74.96 o 
   4   0   6    18802.53    17941.49    195.66 o 
   6   0   6     4437.01     4969.95    103.52 o 
   8   0   6    27337.78    26756.30    405.03 o 
  10   0   6     1442.69     1414.78     71.05 o 
  12   0   6      553.68      489.18     50.05 o 
  14   0   6       17.93       24.36     33.92 o 
  16   0   6      227.41      192.56     64.26 o 
  18   0   6     4109.42     4103.88    136.12 o 
  20   0   6     2009.84     1833.16     83.97 o 
  22   0   6     1989.32     2078.22    111.65 o 
  24   0   6     2732.59     2736.58    170.68 o 
  26   0   6      183.72      213.87     93.48 o 
  28   0   6     1031.43     1002.91    231.01 o 
  30   0   6      182.99       94.98    166.02 o 
   0   1   6     6470.43     6261.59    110.18 o 
   1   1   6     5976.60     5512.53     89.20 o 
   2   1   6       28.47       42.84     17.63 o 
   3   1   6     4700.48     4662.99     69.29 o 
   4   1   6     3644.78     3673.41     63.86 o 
   5   1   6     2417.23     2334.23     55.16 o 
   6   1   6        7.34       15.64     16.83 o 
   7   1   6     4425.78     4311.20     72.63 o 
   8   1   6      493.15      507.67     34.37 o 
   9   1   6     1048.86     1080.47     45.10 o 
  10   1   6      142.75      137.85     27.13 o 
  11   1   6      490.22      479.01     34.94 o 
  12   1   6        8.27      -11.03     22.55 o 
  13   1   6     1927.84     1881.00     62.48 o 
  14   1   6      103.51      101.39     28.96 o 
  15   1   6     2064.78     2058.17     74.95 o 
  16   1   6      433.71      454.24     42.36 o 
  17   1   6      349.50      322.00     40.38 o 
  18   1   6     3658.82     3581.30     89.73 o 
  19   1   6     1512.28     1537.92     58.87 o 
  20   1   6     1237.52     1232.27     55.83 o 
  21   1   6     3050.58     2993.62     99.84 o 
  22   1   6       29.97       70.01     37.53 o 
  23   1   6      179.67      189.08     51.26 o 
  24   1   6     1862.19     1935.04     93.87 o 
  25   1   6     1436.10     1329.05    100.04 o 
  26   1   6       72.12       91.77     75.23 o 
  27   1   6     2732.09     2933.52    168.74 o 
  28   1   6      160.26      293.65     92.76 o 
  29   1   6       32.71       37.11     84.41 o 
  30   1   6       59.09       46.75    111.85 o 
  31   1   6     1108.91      898.14    170.18 o 
   0   2   6     2176.94     2121.39     70.83 o 
   1   2   6     1581.92     1472.65     38.68 o 
   2   2   6       11.06       33.51     15.15 o 
   3   2   6      148.89      183.84     20.81 o 
   4   2   6     1953.88     1998.86     51.22 o 
   5   2   6     5285.95     5424.90    131.04 o 
   6   2   6      389.09      474.82     35.32 o 
   7   2   6     1505.89     1636.01     54.23 o 
   8   2   6     8924.84     8908.11    168.17 o 
   9   2   6       96.81       93.00     26.35 o 
  10   2   6      961.59     1033.18     47.41 o 
  11   2   6     6717.15     6544.76    103.82 o 
  12   2   6     2204.83     2167.22     65.18 o 
  13   2   6      915.34      923.59     55.82 o 
  14   2   6      209.47      221.10     36.10 o 
  15   2   6     2630.61     2596.58     78.01 o 
  16   2   6     2521.93     2659.97     79.56 o 
  17   2   6     6081.91     5721.63    111.54 o 
  18   2   6     5642.81     5509.16    111.53 o 
  19   2   6     1097.70     1189.60     64.73 o 
  20   2   6     2298.74     2126.17     79.80 o 
  21   2   6      980.48      985.39     75.65 o 
  22   2   6      288.16      277.80     57.68 o 
  23   2   6      605.73      657.20     70.41 o 
  24   2   6     1290.62     1186.59     85.85 o 
  25   2   6      385.87      371.54     65.98 o 
  26   2   6      807.70     1022.65    105.49 o 
  27   2   6      959.38      898.69    121.88 o 
  28   2   6      224.07      315.87    100.54 o 
  29   2   6      238.45      332.60    100.51 o 
  30   2   6      415.63      557.76    119.16 o 
  31   2   6      123.96      176.16    125.95 o 
   0   3   6     2185.48     2030.08     72.13 o 
   1   3   6     1101.94     1025.00     40.51 o 
   2   3   6     3750.45     3890.72     73.16 o 
   3   3   6      668.71      692.14     39.75 o 
   4   3   6       67.37       60.80     24.10 o 
   5   3   6     3714.47     3563.59    123.48 o 
   6   3   6      470.54      502.98     39.27 o 
   7   3   6      897.40      851.90     48.01 o 
   8   3   6       39.92       34.52     29.02 o 
   9   3   6      287.38      234.03     33.66 o 
  10   3   6      114.62      116.08     30.32 o 
  11   3   6     1498.33     1495.38     58.18 o 
  12   3   6       45.36       33.88     27.54 o 
  13   3   6      548.53      541.23     41.16 o 
  14   3   6      872.02      822.72     59.52 o 
  15   3   6       67.01       31.02     32.51 o 
  16   3   6      521.73      453.55     57.52 o 
  17   3   6     3165.16     3078.03    104.57 o 
  18   3   6       52.95       93.76     37.30 o 
  19   3   6     1024.20     1025.95     64.02 o 
  20   3   6       39.99       44.65     46.68 o 
  21   3   6      781.54      874.52     83.91 o 
  22   3   6       22.98       86.11     52.57 o 
  23   3   6      830.11      860.16     92.96 o 
  24   3   6       68.02      165.07     59.20 o 
  25   3   6      397.88      450.90     72.78 o 
  26   3   6      164.49       90.15     59.82 o 
  27   3   6     1503.40     1626.99    108.79 o 
  28   3   6       57.40      116.74     89.03 o 
  29   3   6       82.87      143.76     95.34 o 
  30   3   6      258.35      135.77    120.81 o 
   0   4   6      494.94      556.51     54.01 o 
   1   4   6     4114.43     4053.75     76.23 o 
   2   4   6     2667.87     2749.76     67.01 o 
   3   4   6       57.95       32.69     26.57 o 
   4   4   6      256.67      306.10     35.00 o 
   5   4   6      135.57      146.38     32.52 o 
   6   4   6     1508.79     1499.12     73.38 o 
   7   4   6     5290.86     5344.01    124.74 o 
   8   4   6     4153.52     4079.49     93.73 o 
   9   4   6      514.77      435.29     44.23 o 
  10   4   6      150.05      171.73     37.26 o 
  11   4   6      929.22      860.91     54.49 o 
  12   4   6     2025.13     1977.12     64.06 o 
  13   4   6      425.05      431.04     39.68 o 
  14   4   6       95.14       52.72     28.58 o 
  15   4   6     4346.16     4003.35     95.12 o 
  16   4   6     3977.18     3620.60    111.86 o 
  17   4   6      332.15      239.28     50.95 o 
  18   4   6       20.24       51.96     52.77 o 
  19   4   6      472.94      429.99     66.33 o 
  20   4   6     2662.26     2655.18    116.77 o 
  21   4   6     2075.85     2124.53    114.62 o 
  22   4   6      548.21      565.63     76.52 o 
  23   4   6      212.01      186.98     62.99 o 
  24   4   6      419.67      436.37     75.27 o 
  25   4   6     1879.75     1936.65    117.40 o 
  26   4   6      848.01      929.13     96.75 o 
  27   4   6     1085.99     1112.49    162.02 o 
  28   4   6       52.44      119.37     78.41 o 
   0   5   6      636.28      530.43     59.65 o 
   1   5   6      922.67      920.10     50.17 o 
   2   5   6      137.11      187.69     37.15 o 
   3   5   6     1437.88     1446.76     64.48 o 
   4   5   6     1081.53     1100.58     58.62 o 
   5   5   6       67.43       96.05     36.01 o 
   6   5   6     2384.28     2240.65     89.80 o 
   7   5   6      196.50      168.43     41.36 o 
   8   5   6      459.95      453.55     50.80 o 
   9   5   6       97.08       82.64     37.44 o 
  10   5   6     1094.05     1131.02     68.10 o 
  11   5   6      100.22       73.78     38.00 o 
  12   5   6      344.79      326.47     47.49 o 
  13   5   6       57.01       63.14     38.14 o 
  14   5   6     1916.09     1811.05     75.68 o 
  15   5   6      432.17      359.18     71.58 o 
  16   5   6      574.65      501.97     79.83 o 
  17   5   6       35.47       23.89     56.27 o 
  18   5   6        9.85      -55.22     55.22 o 
  19   5   6        8.53       -8.58     58.51 o 
  20   5   6     1403.78     1349.10    111.32 o 
  21   5   6      255.81      241.74     77.65 o 
  22   5   6     2193.98     2179.52    138.42 o 
  23   5   6       53.77       91.10     72.18 o 
  24   5   6       23.98       41.42     68.31 o 
  25   5   6      122.56      144.78     79.65 o 
  26   5   6      226.28      186.51     86.41 o 
   0   6   6     1241.68     1310.79     91.12 o 
   1   6   6      567.61      589.59     53.48 o 
   2   6   6      395.62      349.81     47.27 o 
   3   6   6       81.18       98.03     42.12 o 
   4   6   6     4150.59     3996.67    111.94 o 
   5   6   6      268.23      190.25     44.77 o 
   6   6   6     1008.92     1017.01     74.83 o 
   7   6   6     1878.84     1758.27     89.52 o 
   8   6   6      509.23      540.58     62.20 o 
   9   6   6     2049.95     1947.09    121.41 o 
  10   6   6      100.44       73.05     44.22 o 
  11   6   6     1544.94     1525.72     81.25 o 
  12   6   6      145.30      101.98     43.99 o 
  13   6   6      149.73      146.20     52.02 o 
  14   6   6       49.55       70.55     63.30 o 
  15   6   6      275.30      182.02     69.59 o 
  16   6   6      779.52      742.54     95.53 o 
  17   6   6      977.67      791.27     99.06 o 
  18   6   6       18.09       39.71     63.25 o 
  19   6   6      331.37      332.00     84.08 o 
  20   6   6      144.20      164.26     75.58 o 
  21   6   6     1839.04     1826.10    135.06 o 
  22   6   6      301.21      192.30     84.66 o 
  23   6   6       64.92       64.64     82.22 o 
  24   6   6     1328.61     1460.40    136.34 o 
   0   7   6      736.67      734.78     86.16 o 
   1   7   6      422.60      474.13     56.83 o 
   2   7   6      409.86      373.71     54.38 o 
   3   7   6      146.22       90.56     40.89 o 
   4   7   6       19.04        3.68     46.23 o 
   5   7   6     1783.70     1679.03     97.77 o 
   6   7   6      564.66      436.50     66.83 o 
   7   7   6      414.84      421.04     65.95 o 
   8   7   6       73.39       80.51     50.77 o 
   9   7   6      317.41      270.60     60.89 o 
  10   7   6      282.05      347.80     60.00 o 
  11   7   6      668.37      637.26     68.37 o 
  12   7   6       60.22      109.05     70.36 o 
  13   7   6      168.04      250.55     79.71 o 
  14   7   6      190.48      176.05     76.54 o 
  15   7   6       42.42      -13.26     66.87 o 
  16   7   6       46.87       56.27     73.57 o 
  17   7   6      384.88      358.39     89.41 o 
  18   7   6      556.80      475.28     95.80 o 
  19   7   6      292.36      361.52     93.31 o 
  20   7   6       80.72      147.15     83.44 o 
  21   7   6       81.84       16.39     80.73 o 
   0   8   6      213.88      249.06     68.90 o 
   1   8   6      551.16      595.33     63.18 o 
   2   8   6      330.51      264.57     57.79 o 
   3   8   6      537.67      545.37     67.16 o 
   4   8   6       19.40       33.27     48.48 o 
   5   8   6      680.40      635.94     70.08 o 
   6   8   6       31.34       16.08     51.58 o 
   7   8   6      195.35      183.58     61.90 o 
   8   8   6       46.12       88.03     56.96 o 
   9   8   6      162.69      137.38     58.62 o 
  10   8   6       44.15      149.07     67.21 o 
  11   8   6     1920.98     1793.19    138.96 o 
  12   8   6      188.97      239.91     84.74 o 
  13   8   6       15.40       -4.02     74.62 o 
  14   8   6      129.17       60.50     78.01 o 
  15   8   6      668.24      720.42    111.26 o 
  16   8   6       21.93       20.69     81.28 o 
   0   9   6      148.92      240.53     83.18 o 
   1   9   6      290.79      248.83     66.05 o 
   2   9   6      221.80      225.49     64.42 o 
   3   9   6      221.14      223.59     60.46 o 
   4   9   6      278.23      363.49     66.08 o 
   5   9   6      366.00      340.85     69.35 o 
   6   9   6      193.66      138.54     61.82 o 
   7   9   6      177.61      155.91     63.59 o 
   8   9   6       60.34       66.86     70.43 o 
   9   9   6      246.69      245.58    112.21 o 
   2   0   7    99516.47    98249.44   1778.93 o 
   4   0   7     2757.23     2881.61     84.18 o 
   6   0   7      491.46      508.25     55.95 o 
   8   0   7    40282.50    41408.11    428.92 o 
  10   0   7    34689.04    35347.21    454.98 o 
  12   0   7     1130.81     1092.58     70.27 o 
  14   0   7     8467.73     8128.65    343.87 o 
  16   0   7       88.73       77.94     58.79 o 
  18   0   7       12.59      -24.47     69.06 o 
  20   0   7    15763.90    15528.14    363.65 o 
  22   0   7     3251.37     3248.42    127.48 o 
  24   0   7       37.61      217.46    136.00 o 
  26   0   7     1683.93     1547.17    247.62 o 
  28   0   7        4.24      160.67    155.77 o 
   1   1   7     5668.16     5368.78     65.23 o 
   2   1   7     1397.04     1386.25     40.53 o 
   3   1   7     1153.38     1232.27     40.25 o 
   4   1   7      496.71      580.73     34.78 o 
   5   1   7     1212.02     1223.71     47.05 o 
   6   1   7      264.75      297.01     30.40 o 
   7   1   7     5869.24     5748.61     95.62 o 
   8   1   7      317.80      371.09     33.76 o 
   9   1   7     4930.20     4554.47     81.13 o 
  10   1   7      417.37      434.60     36.12 o 
  11   1   7     1563.16     1455.43     54.07 o 
  12   1   7     5390.37     5081.51     88.05 o 
  13   1   7       83.91       96.34     28.15 o 
  14   1   7     2113.63     2110.73     63.89 o 
  15   1   7      656.72      635.69     47.58 o 
  16   1   7      819.05      861.37     54.30 o 
  17   1   7      213.94      179.39     50.30 o 
  18   1   7       78.41       67.39     39.25 o 
  19   1   7      812.93      790.61     61.94 o 
  20   1   7       62.77       26.37     39.89 o 
  21   1   7     2084.34     2093.08     87.96 o 
  22   1   7      467.07      506.91     58.38 o 
  23   1   7     1699.92     1737.77    132.30 o 
  24   1   7     1034.16     1185.48     90.85 o 
  25   1   7     2112.53     2037.70    217.78 o 
  26   1   7      129.99      131.57     98.12 o 
  27   1   7     2104.70     2065.45    198.58 o 
  28   1   7      151.92      111.40    115.65 o 
  29   1   7       82.42      165.50    117.89 o 
  30   1   7       15.69       51.31    110.37 o 
  31   1   7      719.76      766.21    328.68 o 
   1   2   7     2840.74     2814.84     51.63 o 
   2   2   7    25278.06    24526.95    402.90 o 
   3   2   7     5774.54     5710.39    107.78 o 
   4   2   7     4623.34     4914.44     75.72 o 
   5   2   7      197.91      261.22     31.51 o 
   6   2   7    13433.79    13664.40    268.84 o 
   7   2   7     2914.56     3287.79     73.20 o 
   8   2   7     3069.37     3434.65     74.49 o 
   9   2   7      398.66      501.77     38.49 o 
  10   2   7     2497.90     2499.53     67.66 o 
  11   2   7     6595.38     6107.65     97.92 o 
  12   2   7     2319.79     2215.12     65.35 o 
  13   2   7      839.00      870.83     52.22 o 
  14   2   7       41.39       97.50     30.89 o 
  15   2   7      364.64      341.42     46.51 o 
  16   2   7      496.20      515.39     52.41 o 
  17   2   7     6778.04     6225.80    129.26 o 
  18   2   7     5440.96     5301.88    122.86 o 
  19   2   7      229.07      275.55     49.43 o 
  20   2   7     3143.49     2991.54    100.12 o 
  21   2   7     2432.95     2393.77     94.16 o 
  22   2   7     3093.00     2939.30    126.17 o 
  23   2   7     1196.30     1270.63     97.71 o 
  24   2   7     2226.26     2079.72    117.04 o 
  25   2   7      934.41      881.89     90.83 o 
  26   2   7      324.20      392.56     76.23 o 
  27   2   7     1021.15      867.64    154.48 o 
  28   2   7      482.44      600.53    146.33 o 
  29   2   7      135.89      106.59    116.07 o 
  30   2   7      627.42      555.20    150.72 o 
   1   3   7      403.33      490.04     31.97 o 
   2   3   7     1011.76     1049.57     41.49 o 
   3   3   7     1848.35     1756.42     55.98 o 
   4   3   7     3248.36     3253.41     70.99 o 
   5   3   7     4742.50     4521.96    119.68 o 
   6   3   7      170.75      171.57     32.35 o 
   7   3   7      505.00      518.65     42.54 o 
   8   3   7     6712.58     6614.19    126.47 o 
   9   3   7      863.00      874.75     50.64 o 
  10   3   7      968.68     1022.52     57.61 o 
  11   3   7     2732.61     2565.87     79.43 o 
  12   3   7     5015.37     4771.28    135.80 o 
  13   3   7      372.31      416.94     44.32 o 
  14   3   7        8.66      -12.17     27.92 o 
  15   3   7      106.75       85.66     40.58 o 
  16   3   7      232.71      232.36     46.98 o 
  17   3   7     1334.78     1307.81     75.43 o 
  18   3   7      293.19      228.25     49.03 o 
  19   3   7      603.78      608.26     61.59 o 
  20   3   7      155.55      210.84     63.32 o 
  21   3   7     1842.40     1785.90    111.87 o 
  22   3   7      212.52      242.26     65.58 o 
  23   3   7      504.59      584.69     80.65 o 
  24   3   7      131.88      131.37     65.97 o 
  25   3   7      330.19      324.68     76.77 o 
  26   3   7      542.10      633.21     90.60 o 
  27   3   7     1107.47     1344.90    115.00 o 
  28   3   7      608.14      520.80    142.10 o 
  29   3   7      463.91      278.57    183.92 o 
   1   4   7     1895.38     1905.74     58.37 o 
   2   4   7     4446.81     4333.77     79.77 o 
   3   4   7      474.86      466.50     41.37 o 
   4   4   7      279.16      253.55     35.57 o 
   5   4   7     1845.79     1976.44     76.50 o 
   6   4   7      590.72      520.21     46.08 o 
   7   4   7     4532.18     4239.52    118.98 o 
   8   4   7      370.52      314.29     42.51 o 
   9   4   7      575.72      618.37     50.35 o 
  10   4   7      348.01      331.36     43.48 o 
  11   4   7      412.16      391.12     45.67 o 
  12   4   7       23.49       46.27     34.06 o 
  13   4   7     4464.58     4251.11    121.94 o 
  14   4   7      557.72      538.79     50.42 o 
  15   4   7     4279.05     4142.82    106.00 o 
  16   4   7     1099.45     1206.22     78.54 o 
  17   4   7      574.61      496.06     60.99 o 
  18   4   7       33.49       60.33     43.58 o 
  19   4   7      930.33      956.35     92.66 o 
  20   4   7      377.93      361.01     74.36 o 
  21   4   7     1812.10     1830.09    120.38 o 
  22   4   7      413.41      372.11     77.52 o 
  23   4   7      297.04      276.09     74.90 o 
  24   4   7     1019.17     1135.63    108.07 o 
  25   4   7      173.34      154.10     74.38 o 
  26   4   7      665.51      605.77     93.66 o 
  27   4   7      231.87      213.97     81.12 o 
  28   4   7      381.04      265.33     90.37 o 
   1   5   7      555.44      547.52     44.41 o 
   2   5   7     1661.99     1570.07     61.02 o 
   3   5   7      592.44      535.30     47.31 o 
   4   5   7     1739.17     1522.71     66.83 o 
   5   5   7      122.27      129.64     38.27 o 
   6   5   7      304.95      369.61     44.84 o 
   7   5   7      186.53      252.47     41.44 o 
   8   5   7    14459.97    13736.60    215.84 o 
   9   5   7      148.34      151.45     38.28 o 
  10   5   7      259.11      303.73     42.83 o 
  11   5   7      383.84      362.41     48.50 o 
  12   5   7      334.37      349.45     48.82 o 
  13   5   7      264.19      251.96     45.43 o 
  14   5   7      742.80      709.38     67.16 o 
  15   5   7      614.17      574.58     93.49 o 
  16   5   7      485.89      555.68     84.17 o 
  17   5   7      171.90      134.52     63.71 o 
  18   5   7      121.50       23.87     58.97 o 
  19   5   7      114.35      130.69     69.69 o 
  20   5   7     1154.18     1012.63    103.57 o 
  21   5   7      340.89      453.01     87.45 o 
  22   5   7       95.72      127.77     71.46 o 
  23   5   7       91.52      139.20     78.03 o 
  24   5   7     2469.32     2310.10    146.27 o 
  25   5   7      149.99      110.15     76.93 o 
  26   5   7       10.72       52.68     74.57 o 
   1   6   7      732.11      713.30     53.65 o 
   2   6   7      755.43      793.57     55.87 o 
   3   6   7     1820.16     1770.24     72.45 o 
   4   6   7      691.45      766.22     59.48 o 
   5   6   7      130.89      148.60     45.54 o 
   6   6   7     1683.31     1708.29     84.34 o 
   7   6   7      893.37      869.19     67.84 o 
   8   6   7     1126.41     1198.46     74.10 o 
   9   6   7      216.63      174.54     48.37 o 
  10   6   7       61.11       52.88     41.75 o 
  11   6   7      439.57      392.15     55.52 o 
  12   6   7      142.33      137.51     47.12 o 
  13   6   7      978.48      939.56     79.69 o 
  14   6   7       17.65       -8.56     56.77 o 
  15   6   7      399.38      392.61     79.99 o 
  16   6   7      152.29      190.41     70.07 o 
  17   6   7     1778.20     1711.48    125.74 o 
  18   6   7       70.36      133.31     84.90 o 
  19   6   7      335.85      401.80     85.47 o 
  20   6   7       90.55       84.92     73.00 o 
  21   6   7     1268.22     1363.45    125.45 o 
  22   6   7      323.34      211.08     84.62 o 
  23   6   7      273.67      302.31     91.86 o 
  24   6   7      155.08      378.78    256.29 o 
   1   7   7      251.46      228.68     46.97 o 
   2   7   7      496.69      433.51     53.28 o 
   3   7   7      810.65      808.38     62.51 o 
   4   7   7      751.02      844.71     67.18 o 
   5   7   7     1449.53     1440.18     87.64 o 
   6   7   7       38.25       67.01     48.06 o 
   7   7   7      150.80      124.33     51.67 o 
   8   7   7     2972.27     2741.69    108.98 o 
   9   7   7      128.84       98.74     52.66 o 
  10   7   7      780.43      898.26     75.94 o 
  11   7   7      918.85      840.84     84.03 o 
  12   7   7     1928.23     1852.57    157.02 o 
  13   7   7      518.95      542.96     98.23 o 
  14   7   7      524.62      380.28     88.27 o 
  15   7   7       80.13      115.89     75.26 o 
  16   7   7      237.85      274.65     85.53 o 
  17   7   7       14.60        0.47     70.66 o 
  18   7   7      141.59      204.47     84.91 o 
  19   7   7      542.84      460.22     97.58 o 
  20   7   7      396.12      321.32     93.76 o 
   1   8   7      462.31      486.85     61.32 o 
   2   8   7      377.30      419.00     59.06 o 
   3   8   7      478.14      463.55     63.63 o 
   4   8   7       48.97       93.79     51.82 o 
   5   8   7      279.09      250.37     57.30 o 
   6   8   7      228.79      212.52     56.92 o 
   7   8   7       14.26      -44.01     49.78 o 
   8   8   7       67.75       39.63     55.22 o 
   9   8   7      153.05      218.82     61.98 o 
  10   8   7      685.63      636.92     86.70 o 
  11   8   7     2152.56     2212.28    154.07 o 
  12   8   7      194.90      262.09     89.28 o 
  13   8   7      147.37      143.09     83.33 o 
  14   8   7      152.34      222.20     89.19 o 
  15   8   7     1168.36     1023.62    123.14 o 
  16   8   7       23.12       61.09    206.87 o 
   1   9   7      339.41      291.62     67.78 o 
   2   9   7       17.61       20.84     56.71 o 
   3   9   7      133.84      125.99     60.84 o 
   4   9   7      976.55     1042.30     88.46 o 
   5   9   7      127.53      108.86     61.30 o 
   6   9   7      174.42      109.15     61.37 o 
   7   9   7      491.89      525.94     81.89 o 
   8   9   7      105.24        5.31    215.28 o 
   0   0   8     6579.40     6787.87    143.56 o 
   2   0   8     4639.71     4797.12    124.69 o 
   4   0   8     5248.91     4882.22    110.02 o 
   6   0   8     1002.04      834.83     59.98 o 
   8   0   8      583.70      506.77     53.13 o 
  10   0   8    11370.89    10178.70    202.80 o 
  12   0   8     2955.16     3078.64    105.60 o 
  14   0   8     1601.32     1433.42     84.03 o 
  16   0   8    11786.84    11796.84    411.18 o 
  18   0   8        8.71        8.10     63.86 o 
  20   0   8     4205.10     4346.69    446.82 o 
  22   0   8     3783.00     3787.69    202.78 o 
  24   0   8      361.48      415.85     99.24 o 
  26   0   8     1874.94     1678.09    255.32 o 
  28   0   8      358.55      409.54    180.85 o 
  30   0   8     2155.29     2335.08    318.53 o 
   0   1   8     2997.51     3209.72     92.49 o 
   1   1   8     5911.10     5400.65     68.72 o 
   2   1   8      329.02      313.36     26.60 o 
   3   1   8     3469.79     3524.42     71.78 o 
   4   1   8     6532.57     6535.67     89.95 o 
   5   1   8      465.78      461.95     35.09 o 
   6   1   8     1343.72     1299.95     51.16 o 
   7   1   8     3214.39     3165.17     70.91 o 
   8   1   8      405.87      454.76     37.64 o 
   9   1   8     5829.45     5643.91     93.06 o 
  10   1   8       62.14       39.26     26.41 o 
  11   1   8     1336.90     1356.68     55.93 o 
  12   1   8      103.55      108.11     30.22 o 
  13   1   8     1392.34     1379.16     57.63 o 
  14   1   8       34.36        4.89     27.38 o 
  15   1   8      640.63      653.25     46.47 o 
  16   1   8      804.96      749.34     54.53 o 
  17   1   8       87.01       93.11     38.14 o 
  18   1   8      821.93      889.74     75.14 o 
  19   1   8     3954.31     3908.16    111.40 o 
  20   1   8      120.73      160.91     47.37 o 
  21   1   8      318.07      361.49     56.25 o 
  22   1   8      342.03      417.51     57.70 o 
  23   1   8     1580.25     1480.67     99.89 o 
  24   1   8       80.44      109.24     56.93 o 
  25   1   8      593.28      582.83     97.28 o 
  26   1   8      208.10      206.28    108.50 o 
  27   1   8      527.84      564.25    139.29 o 
  28   1   8       38.28      -34.30     99.14 o 
  29   1   8      247.17      348.41    132.57 o 
  30   1   8       15.21        1.28    111.48 o 
   0   2   8     3806.57     3649.88     82.84 o 
   1   2   8     1525.21     1599.10     47.61 o 
   2   2   8       72.24      105.15     24.28 o 
   3   2   8     6209.90     6110.52    117.67 o 
   4   2   8     8616.56     8852.20    165.13 o 
   5   2   8     2558.23     2680.00     68.19 o 
   6   2   8     9123.21     8709.37    146.78 o 
   7   2   8     1163.40     1241.42     53.96 o 
   8   2   8     2672.77     2833.34     72.39 o 
   9   2   8     2438.57     2376.30     80.99 o 
  10   2   8    21104.89    20170.95    312.85 o 
  11   2   8     3570.68     3617.11    121.33 o 
  12   2   8       50.34       62.57     30.47 o 
  13   2   8     2733.52     2710.71     74.91 o 
  14   2   8     1797.57     1730.77     69.26 o 
  15   2   8      452.20      412.81     44.69 o 
  16   2   8      130.34      108.93     36.80 o 
  17   2   8     3088.42     2926.06    103.26 o 
  18   2   8     2046.61     2091.12     88.55 o 
  19   2   8      178.06      202.92     49.87 o 
  20   2   8     2809.54     2834.43    102.21 o 
  21   2   8     1498.78     1424.70     82.37 o 
  22   2   8      819.00      841.17     86.98 o 
  23   2   8     1512.26     1643.97    109.17 o 
  24   2   8       15.05       53.36     60.24 o 
  25   2   8     1217.28     1277.64    104.81 o 
  26   2   8      671.78      701.48     90.13 o 
  27   2   8      180.12      208.04    112.41 o 
  28   2   8      204.90      295.98    129.95 o 
  29   2   8      317.13      491.31    140.31 o 
  30   2   8      297.75      243.10    164.14 o 
   0   3   8     1774.16     1734.81     72.31 o 
   1   3   8     3022.19     2964.88     60.38 o 
   2   3   8      719.12      727.61     37.10 o 
   3   3   8     2781.50     2543.73     57.68 o 
   4   3   8     3772.03     3756.68     92.99 o 
   5   3   8     2090.05     1960.91     61.00 o 
   6   3   8      661.18      651.32     45.94 o 
   7   3   8      811.92      820.73     50.36 o 
   8   3   8      985.06     1040.33     54.72 o 
   9   3   8     1891.05     1723.02     66.36 o 
  10   3   8       80.55      113.30     33.77 o 
  11   3   8     1049.96     1041.59     70.02 o 
  12   3   8     1272.23     1258.90     65.79 o 
  13   3   8      296.10      282.31     42.32 o 
  14   3   8       28.59       53.31     31.97 o 
  15   3   8     1372.45     1296.93     62.07 o 
  16   3   8     3192.69     2871.71    101.08 o 
  17   3   8      161.12      121.19     45.70 o 
  18   3   8      399.51      375.66     56.20 o 
  19   3   8      795.79      891.42     71.13 o 
  20   3   8     2026.57     1928.46    113.27 o 
  21   3   8      907.11      851.21     89.01 o 
  22   3   8       55.29       14.98     58.82 o 
  23   3   8      881.29      930.63     94.94 o 
  24   3   8        9.97      -45.75     57.79 o 
  25   3   8      138.15      141.08     69.71 o 
  26   3   8      129.86      235.43     75.09 o 
  27   3   8      408.24      452.38     88.97 o 
  28   3   8      113.08       80.20    115.34 o 
  29   3   8      739.81      758.55    163.72 o 
   0   4   8     2381.52     2398.41    107.68 o 
   1   4   8      907.56      924.90     46.47 o 
   2   4   8       37.45       81.47     27.54 o 
   3   4   8     2824.76     2728.59     67.32 o 
   4   4   8        8.85       33.88     29.27 o 
   5   4   8     1394.10     1384.43     60.82 o 
   6   4   8      210.20      224.19     39.39 o 
   7   4   8     2548.40     2551.31    101.70 o 
   8   4   8     4535.94     4391.39    115.65 o 
   9   4   8     1511.78     1554.33     71.32 o 
  10   4   8     3154.82     3127.01     90.06 o 
  11   4   8        5.29       21.16     33.79 o 
  12   4   8     1197.44     1157.98     65.17 o 
  13   4   8     7474.35     7063.90    176.41 o 
  14   4   8      394.62      432.29     49.88 o 
  15   4   8     3526.39     3360.26    105.91 o 
  16   4   8      140.34      109.19     49.16 o 
  17   4   8     1300.63     1211.91     81.05 o 
  18   4   8      598.59      584.51     66.43 o 
  19   4   8      826.30      832.39    106.84 o 
  20   4   8       13.74       11.05     57.80 o 
  21   4   8      404.73      449.23     79.66 o 
  22   4   8     1002.45     1101.55    104.31 o 
  23   4   8      283.37      243.00     76.52 o 
  24   4   8      222.91      235.27     74.86 o 
  25   4   8      963.86      944.27    107.21 o 
  26   4   8     1936.73     1940.80    136.30 o 
  27   4   8      221.39      280.89     85.83 o 
   0   5   8     6497.81     6267.65    134.92 o 
   1   5   8        3.58       32.97     28.47 o 
   2   5   8     2693.76     2572.19     70.08 o 
   3   5   8      135.36      133.44     31.80 o 
   4   5   8     3559.92     3361.95     84.06 o 
   5   5   8       93.73      110.04     34.00 o 
   6   5   8      972.12      861.94     57.60 o 
   7   5   8      343.49      396.68     46.39 o 
   8   5   8     1954.75     1933.28     75.40 o 
   9   5   8      489.87      552.73     50.69 o 
  10   5   8     1518.18     1476.62     69.12 o 
  11   5   8      603.37      595.91     52.28 o 
  12   5   8     1669.17     1656.34     72.63 o 
  13   5   8      596.27      679.44     54.89 o 
  14   5   8     1689.07     1508.58     78.69 o 
  15   5   8      356.66      380.19     63.23 o 
  16   5   8     7403.71     7102.14    225.70 o 
  17   5   8      364.73      267.40     73.40 o 
  18   5   8      698.90      644.93     90.57 o 
  19   5   8      312.75      367.56     82.12 o 
  20   5   8      770.30      713.92     96.57 o 
  21   5   8      212.65      169.68     72.16 o 
  22   5   8      712.55      546.69     94.63 o 
  23   5   8       96.63      146.10     76.80 o 
  24   5   8       93.40      124.98     77.86 o 
  25   5   8      202.25      136.17     78.72 o 
  26   5   8      430.94      427.15    152.36 o 
   0   6   8      431.87      450.58     68.98 o 
   1   6   8     1228.50     1177.00     63.78 o 
   2   6   8      711.05      694.20     54.57 o 
   3   6   8     3029.63     2850.92     85.73 o 
   4   6   8     1844.90     1769.13     73.14 o 
   5   6   8      462.87      427.01     56.78 o 
   6   6   8       18.69       -6.22     40.40 o 
   7   6   8     1125.32     1213.94     75.53 o 
   8   6   8      164.72      172.96     48.74 o 
   9   6   8      916.75      976.05     90.85 o 
  10   6   8       26.70       68.94     43.61 o 
  11   6   8       14.75       43.93     43.59 o 
  12   6   8       96.22       75.62     44.70 o 
  13   6   8     1612.73     1596.15     96.38 o 
  14   6   8      215.52      107.00     67.27 o 
  15   6   8      400.91      386.48     82.68 o 
  16   6   8      909.36      927.23    102.65 o 
  17   6   8     1309.53     1246.27    117.50 o 
  18   6   8        0.69      -53.18     62.16 o 
  19   6   8      682.62      591.55     98.34 o 
  20   6   8       50.73       21.18     71.82 o 
  21   6   8      679.53      548.48    100.13 o 
  22   6   8       52.26      -10.47     75.02 o 
  23   6   8      550.05      570.07    106.40 o 
   0   7   8     1296.80     1336.82    138.87 o 
   1   7   8      741.98      707.11     60.51 o 
   2   7   8       15.32       18.44     39.78 o 
   3   7   8      858.27      827.10     63.11 o 
   4   7   8      775.68      885.07     69.31 o 
   5   7   8      806.16      850.25     68.63 o 
   6   7   8       62.82       73.40     50.42 o 
   7   7   8       45.90        3.47     47.10 o 
   8   7   8       60.93       14.85     48.85 o 
   9   7   8      331.34      318.28     60.56 o 
  10   7   8      147.68      106.31     52.75 o 
  11   7   8      447.80      476.58     70.88 o 
  12   7   8      961.98     1032.35    109.08 o 
  13   7   8      718.63      586.64     96.44 o 
  14   7   8      257.55      299.79     82.45 o 
  15   7   8      207.12      239.54     81.32 o 
  16   7   8     1886.91     1830.53    140.11 o 
  17   7   8       14.42      -10.22     71.35 o 
  18   7   8      370.27      313.24     92.77 o 
  19   7   8      541.29      536.54    104.53 o 
  20   7   8     1497.25     1403.30    148.43 o 
   0   8   8      588.07      565.39     91.11 o 
   1   8   8      438.12      434.50     59.99 o 
   2   8   8       90.94      112.69     48.37 o 
   3   8   8     1268.34     1186.40     83.05 o 
   4   8   8      172.16      171.81     56.34 o 
   5   8   8      331.07      316.77     60.91 o 
   6   8   8      736.90      733.91     72.94 o 
   7   8   8      317.20      303.08     60.35 o 
   8   8   8       51.96       50.54     57.39 o 
   9   8   8      410.74      560.61     84.25 o 
  10   8   8     1624.60     1656.75    116.05 o 
  11   8   8      863.43      757.61    110.67 o 
  12   8   8       61.88      116.30     77.79 o 
  13   8   8      246.69      192.90     85.60 o 
  14   8   8      910.27      868.95    117.67 o 
  15   8   8      416.50      546.62    110.30 o 
   0   9   8      198.82      190.30     85.60 o 
   1   9   8      433.06      363.07     71.42 o 
   2   9   8      207.71      120.54     62.76 o 
   3   9   8      488.94      471.55     74.52 o 
   4   9   8      270.87      259.25     73.77 o 
   5   9   8      153.17      163.06     66.58 o 
   6   9   8      158.83      131.56     87.57 o 
   2   0   9      315.34      399.15     32.19 o 
   4   0   9     1524.09     1832.45     79.33 o 
   6   0   9    14759.66    16074.04    262.27 o 
   8   0   9     1618.82     1930.49     88.07 o 
  10   0   9    24444.18    24376.53    485.77 o 
  12   0   9      131.06       81.38     63.19 o 
  14   0   9     7214.83     7303.47    171.01 o 
  16   0   9     9152.60     9123.54    186.87 o 
  18   0   9    17942.05    17357.02   1520.85 o 
  20   0   9     1422.49     1564.03    139.15 o 
  22   0   9      201.71      194.37     64.38 o 
  24   0   9     1283.39     1156.29    134.80 o 
  26   0   9      571.03      416.26    175.23 o 
  28   0   9      207.38      333.42    179.54 o 
  30   0   9      829.33      890.79    238.57 o 
   1   1   9     3069.19     2843.24     54.93 o 
   2   1   9     2515.70     2585.09     54.44 o 
   3   1   9     2767.77     2757.73     57.53 o 
   4   1   9       89.59      169.45     28.97 o 
   5   1   9     3288.42     3208.34     71.08 o 
   6   1   9      821.86      863.03     45.81 o 
   7   1   9     2325.48     2293.57     65.42 o 
   8   1   9      568.33      474.15     39.53 o 
   9   1   9     2782.76     2698.51     77.08 o 
  10   1   9      915.52      991.12     52.01 o 
  11   1   9     2890.28     2787.51     75.12 o 
  12   1   9      358.77      369.33     39.66 o 
  13   1   9     1587.34     1682.83     64.50 o 
  14   1   9      926.59      996.93     55.46 o 
  15   1   9      798.71      835.24     53.18 o 
  16   1   9       88.66       68.57     34.29 o 
  17   1   9      222.97      146.91     42.56 o 
  18   1   9     1245.94     1373.45     73.07 o 
  19   1   9     5392.00     5247.08    148.46 o 
  20   1   9      196.20      222.33     52.04 o 
  21   1   9       52.44       92.26     49.28 o 
  22   1   9      168.01      180.38     53.47 o 
  23   1   9      844.49      914.28     88.10 o 
  24   1   9      473.32      414.33     73.44 o 
  25   1   9      272.13      265.36    100.56 o 
  26   1   9       86.16       38.73     91.64 o 
  27   1   9      235.41       40.41     98.57 o 
  28   1   9        4.22      -96.79     96.79 o 
  29   1   9      340.24      234.08    130.63 o 
  30   1   9      185.88      147.57    123.05 o 
   1   2   9     1533.02     1478.22     47.92 o 
   2   2   9      488.72      506.04     43.41 o 
   3   2   9     6833.29     7053.52     93.38 o 
   4   2   9     2579.25     2744.61     67.19 o 
   5   2   9     2888.11     2987.70     85.42 o 
   6   2   9     2683.43     2904.11     73.48 o 
   7   2   9      745.72      781.00     47.45 o 
   8   2   9     3747.69     4020.15     90.68 o 
   9   2   9     3813.17     3807.59     99.59 o 
  10   2   9       20.65       23.65     29.07 o 
  11   2   9      474.11      450.58     42.69 o 
  12   2   9     1006.44     1099.93     57.62 o 
  13   2   9     4676.51     4500.56     96.23 o 
  14   2   9     2038.21     2087.22     72.46 o 
  15   2   9     1043.16     1069.77     64.85 o 
  16   2   9     1225.56     1283.63     68.40 o 
  17   2   9      504.93      568.11     59.54 o 
  18   2   9     2017.27     1965.00     90.11 o 
  19   2   9      338.83      364.84     54.71 o 
  20   2   9      609.22      716.31     67.73 o 
  21   2   9      878.04      962.17     75.76 o 
  22   2   9     6524.93     6296.04    179.24 o 
  23   2   9     2143.46     2072.67    119.81 o 
  24   2   9      739.35      830.50     92.42 o 
  25   2   9      403.80      374.80     78.61 o 
  26   2   9       72.99       65.23     64.59 o 
  27   2   9      147.19      154.79    106.76 o 
  28   2   9      489.02      410.60    135.83 o 
  29   2   9      206.16      152.26    118.59 o 
   1   3   9     2776.31     2649.52     58.38 o 
   2   3   9       46.76       68.70     23.21 o 
   3   3   9     1279.70     1275.63     45.57 o 
   4   3   9       16.05        8.98     21.50 o 
   5   3   9     1589.98     1527.72     48.46 o 
   6   3   9       24.13       18.56     29.43 o 
   7   3   9     1761.32     1782.83     67.77 o 
   8   3   9     5155.25     5224.88    112.49 o 
   9   3   9     2922.15     2895.93     88.85 o 
  10   3   9      250.56      235.17     39.68 o 
  11   3   9      358.91      391.77     44.53 o 
  12   3   9      221.15      224.46     40.28 o 
  13   3   9       81.38       62.15     38.37 o 
  14   3   9      222.04      236.55     45.54 o 
  15   3   9     2988.13     2811.43     85.41 o 
  16   3   9      968.62      917.00     59.40 o 
  17   3   9       18.55       42.21     43.87 o 
  18   3   9      240.76      198.70     52.23 o 
  19   3   9      301.11      303.06     56.51 o 
  20   3   9     2355.26     2252.07    101.01 o 
  21   3   9      184.10      175.37     66.88 o 
  22   3   9      797.98      725.29     89.33 o 
  23   3   9      518.75      479.53     82.10 o 
  24   3   9      379.75      402.82     81.97 o 
  25   3   9      301.17      229.52     75.63 o 
  26   3   9      144.96       81.01     68.51 o 
  27   3   9       48.61      125.65     75.61 o 
  28   3   9      204.33      219.69    125.92 o 
   1   4   9     2950.81     2882.13     69.67 o 
   2   4   9       26.57       28.50     26.75 o 
   3   4   9     2238.72     2118.55     62.14 o 
   4   4   9       48.07       61.34     28.66 o 
   5   4   9     1371.50     1338.14     61.80 o 
   6   4   9     2664.76     2456.68     82.22 o 
   7   4   9     1036.87      993.33     61.44 o 
   8   4   9       55.07       48.99     35.88 o 
   9   4   9      739.13      736.96     61.91 o 
  10   4   9      288.80      270.47     50.22 o 
  11   4   9      269.43      310.68     46.75 o 
  12   4   9      472.26      420.31     50.80 o 
  13   4   9     4904.62     4818.17    112.61 o 
  14   4   9     3115.45     3151.42     95.84 o 
  15   4   9     2458.16     2267.74    131.53 o 
  16   4   9     1385.03     1291.85     86.14 o 
  17   4   9     1615.07     1575.91     92.67 o 
  18   4   9       86.02       56.68     49.41 o 
  19   4   9      126.70      150.03     64.52 o 
  20   4   9       45.81        0.13     57.55 o 
  21   4   9      287.27      250.88     76.66 o 
  22   4   9       44.09       67.94     64.89 o 
  23   4   9      466.75      507.46     89.92 o 
  24   4   9     1353.83     1261.26    115.34 o 
  25   4   9     1475.30     1530.70    124.68 o 
  26   4   9      562.06      647.48    101.36 o 
  27   4   9      677.89      687.31    105.66 o 
   1   5   9      525.00      478.93     45.24 o 
   2   5   9       82.35       88.43     34.21 o 
   3   5   9       37.53       48.88     32.63 o 
   4   5   9     1828.27     1800.32     67.61 o 
   5   5   9       60.58       80.76     34.23 o 
   6   5   9       84.64       67.80     40.05 o 
   7   5   9      125.49      127.14     43.78 o 
   8   5   9      304.12      294.53     50.01 o 
   9   5   9      189.27      131.59     44.63 o 
  10   5   9      353.30      339.32     53.29 o 
  11   5   9      182.82      218.58     49.90 o 
  12   5   9     6270.31     6043.89    190.78 o 
  13   5   9      226.19      226.76     44.29 o 
  14   5   9        1.91      -25.31     38.63 o 
  15   5   9       49.99       77.22     51.65 o 
  16   5   9     1029.44      947.14     82.86 o 
  17   5   9      532.67      527.73     72.87 o 
  18   5   9       23.72       44.41     61.56 o 
  19   5   9      441.28      388.87     82.70 o 
  20   5   9       37.35       84.65     68.67 o 
  21   5   9      313.73      184.30     78.79 o 
  22   5   9       13.72       46.96     69.84 o 
  23   5   9      217.21      161.78     83.37 o 
  24   5   9      561.02      499.17    102.92 o 
  25   5   9      152.50      156.50     82.70 o 
   1   6   9     2386.96     2324.30     80.87 o 
   2   6   9     1246.66     1278.16     66.48 o 
   3   6   9     1448.31     1474.21     69.79 o 
   4   6   9      472.68      549.34     51.81 o 
   5   6   9      566.82      481.81     53.32 o 
   6   6   9       44.10        9.40     41.25 o 
   7   6   9     1095.03     1158.12     76.61 o 
   8   6   9      597.97      559.87     62.06 o 
   9   6   9     1092.71     1228.95     79.46 o 
  10   6   9     1808.75     1842.90     91.11 o 
  11   6   9      192.47      185.64     49.82 o 
  12   6   9      553.40      538.12     62.83 o 
  13   6   9      775.38      737.72     77.08 o 
  14   6   9      533.33      433.13     84.82 o 
  15   6   9      233.08      229.44     75.78 o 
  16   6   9       48.03       20.95     65.76 o 
  17   6   9      342.04      298.13     81.77 o 
  18   6   9      610.24      528.97     94.64 o 
  19   6   9      823.78      622.86     98.65 o 
  20   6   9      156.75      129.54     84.24 o 
  21   6   9       53.30      104.73     78.74 o 
  22   6   9       61.43      -31.68     74.49 o 
   1   7   9      792.48      828.64     64.54 o 
   2   7   9       66.05       32.90     40.45 o 
   3   7   9      580.45      560.02     57.50 o 
   4   7   9      138.57      260.99     51.88 o 
   5   7   9      196.53      208.47     50.79 o 
   6   7   9      373.81      354.51     56.43 o 
   7   7   9       96.91       87.11     47.64 o 
   8   7   9     1033.81     1043.98     82.24 o 
   9   7   9      977.79      968.03     79.58 o 
  10   7   9      273.93      220.90     59.50 o 
  11   7   9      439.42      482.51     75.61 o 
  12   7   9      304.95      364.94     86.21 o 
  13   7   9      387.38      274.58     82.98 o 
  14   7   9       10.09       34.96     71.95 o 
  15   7   9      418.93      384.45     95.27 o 
  16   7   9       14.11      -13.40     73.16 o 
  17   7   9       50.07       64.02     76.80 o 
  18   7   9       67.42       50.90     77.39 o 
  19   7   9      356.07      405.00     99.60 o 
   1   8   9      392.64      360.54     60.07 o 
   2   8   9      187.33      168.62     53.32 o 
   3   8   9     1361.19     1309.13     86.19 o 
   4   8   9        0.21       18.95     49.34 o 
   5   8   9      498.67      453.44     72.10 o 
   6   8   9      105.86      122.71     58.69 o 
   7   8   9      554.38      615.99     78.40 o 
   8   8   9      260.82      213.22     64.56 o 
   9   8   9      910.22      959.36     97.66 o 
  10   8   9       96.06       67.69     66.09 o 
  11   8   9      429.97      439.71     98.74 o 
  12   8   9       96.84       79.46     80.28 o 
  13   8   9      246.69      303.86     94.98 o 
  14   8   9       57.21       42.52     80.88 o 
   1   9   9      153.26       50.64     65.12 o 
   2   9   9        3.28       -3.03     62.26 o 
   3   9   9      314.12      154.86    214.57 o 
   0   0  10      611.92      841.93    110.65 o 
   2   0  10    10798.86    11431.73    125.24 o 
   4   0  10     7741.94     7502.97    145.77 o 
   6   0  10       10.38        1.93     35.29 o 
   8   0  10       21.76       23.43     40.02 o 
  10   0  10     7662.86     8097.44    202.12 o 
  12   0  10    10155.60     9809.63    190.72 o 
  14   0  10     2253.69     2188.11    106.43 o 
  16   0  10    10181.03     9750.21    302.83 o 
  18   0  10     8338.99     8135.82    346.19 o 
  20   0  10     2203.92     2290.39    161.20 o 
  22   0  10     1290.39     1265.63    139.93 o 
  24   0  10     2417.06     2213.88    174.38 o 
  26   0  10      350.65      444.40    183.50 o 
  28   0  10      852.38      771.90    224.32 o 
  30   0  10       65.81      -56.65    161.25 o 
   0   1  10     9443.91     9621.57    162.82 o 
   1   1  10     2295.57     2218.23     87.45 o 
   2   1  10     3367.83     3409.15     63.81 o 
   3   1  10     1715.70     1793.44     51.54 o 
   4   1  10       51.17       48.33     26.30 o 
   5   1  10     6657.88     6266.06     98.84 o 
   6   1  10      712.52      695.15     44.39 o 
   7   1  10     3658.17     3511.33     80.87 o 
   8   1  10      185.75      152.64     33.04 o 
   9   1  10      990.76      997.82     53.90 o 
  10   1  10       27.20       66.79     30.26 o 
  11   1  10     4300.74     4025.78     90.79 o 
  12   1  10       32.09       15.30     30.46 o 
  13   1  10     1183.60     1159.43     63.14 o 
  14   1  10      100.87       87.33     35.48 o 
  15   1  10      697.01      715.48     53.94 o 
  16   1  10       59.48       10.84     36.47 o 
  17   1  10     1338.11     1290.42     67.64 o 
  18   1  10        5.07       54.29     42.48 o 
  19   1  10     3788.23     3846.58    145.98 o 
  20   1  10      891.93      898.89     86.21 o 
  21   1  10      472.78      476.23     63.98 o 
  22   1  10     2372.91     2454.07    141.91 o 
  23   1  10        3.12       35.42     51.02 o 
  24   1  10      719.25      770.19     87.13 o 
  25   1  10       38.26       -9.03     71.89 o 
  26   1  10      340.47      317.64    121.72 o 
  27   1  10      535.13      607.59    142.43 o 
  28   1  10      231.58      281.03    128.06 o 
  29   1  10      306.33      270.45    130.54 o 
   0   2  10    17062.31    16332.45    472.53 o 
   1   2  10     6271.41     6451.17     93.14 o 
   2   2  10      960.21     1279.01     56.68 o 
   3   2  10     6317.70     6115.77    106.43 o 
   4   2  10     1206.18     1319.42     51.09 o 
   5   2  10      875.34      905.02     50.28 o 
   6   2  10       94.54       89.87     30.49 o 
   7   2  10     2495.38     2391.73     72.24 o 
   8   2  10       72.30      100.13     31.51 o 
   9   2  10     1412.67     1633.77     67.09 o 
  10   2  10      924.27      946.22     55.46 o 
  11   2  10      487.13      551.59     47.56 o 
  12   2  10      103.10      136.27     36.55 o 
  13   2  10     2989.24     2803.60     83.39 o 
  14   2  10      476.62      446.86     47.67 o 
  15   2  10      886.37      804.07     56.62 o 
  16   2  10      270.31      286.96     49.57 o 
  17   2  10      613.29      697.98     61.51 o 
  18   2  10     1608.49     1725.48    102.30 o 
  19   2  10      190.97      242.27     54.87 o 
  20   2  10     3046.45     2954.36    110.74 o 
  21   2  10     1404.47     1470.04     88.92 o 
  22   2  10      108.39      137.99     62.54 o 
  23   2  10     1195.88     1295.08    105.03 o 
  24   2  10     1219.30     1230.52    104.19 o 
  25   2  10       34.97       88.96     66.12 o 
  26   2  10      399.91      391.43     82.23 o 
  27   2  10      148.07       89.22    110.22 o 
  28   2  10     1007.70      842.59    165.44 o 
  29   2  10       31.90      198.49    123.53 o 
   0   3  10        7.93        8.13     31.78 o 
   1   3  10     4100.51     3762.22     67.14 o 
   2   3  10       69.25       79.56     28.78 o 
   3   3  10      186.35      202.60     32.68 o 
   4   3  10        0.64      -24.87     24.87 o 
   5   3  10      967.30      961.02     50.74 o 
   6   3  10      556.49      561.04     48.09 o 
   7   3  10     2306.16     2243.97     87.46 o 
   8   3  10      211.28      220.25     39.39 o 
   9   3  10     2568.71     2650.27     82.43 o 
  10   3  10      785.04      842.93     57.27 o 
  11   3  10      227.46      214.54     41.73 o 
  12   3  10       19.34       -7.44     33.82 o 
  13   3  10      107.10      101.76     40.25 o 
  14   3  10      278.34      245.26     49.50 o 
  15   3  10     3691.09     3457.07    104.29 o 
  16   3  10      179.29      179.96     44.08 o 
  17   3  10       82.50       72.52     48.01 o 
  18   3  10      634.49      633.71     68.71 o 
  19   3  10       11.15       58.25     48.36 o 
  20   3  10       59.36       24.99     48.94 o 
  21   3  10      150.29      146.34     66.95 o 
  22   3  10        5.08        5.95     58.00 o 
  23   3  10       72.16       55.04     63.86 o 
  24   3  10       47.81       17.45     65.04 o 
  25   3  10      448.11      432.19     88.02 o 
  26   3  10       75.00       93.12     71.06 o 
  27   3  10      335.38      329.47     87.70 o 
  28   3  10      243.69      291.50    130.49 o 
   0   4  10     9630.50     9271.21    175.62 o 
   1   4  10     2727.84     2782.31    110.93 o 
   2   4  10     3515.79     3524.17     76.48 o 
   3   4  10      493.36      475.18     40.09 o 
   4   4  10        8.04      -24.46     26.38 o 
   5   4  10     3795.09     3632.35     78.05 o 
   6   4  10      625.68      706.90     48.48 o 
   7   4  10      196.15      173.83     42.68 o 
   8   4  10      722.39      702.63     56.93 o 
   9   4  10      497.26      492.92     52.16 o 
  10   4  10      221.55      258.16     50.64 o 
  11   4  10     2655.63     2593.16     97.26 o 
  12   4  10      839.08      918.93     64.71 o 
  13   4  10     1345.61     1307.06     94.07 o 
  14   4  10      162.47      253.07     48.20 o 
  15   4  10      103.46       66.88     50.77 o 
  16   4  10       43.97       36.72     48.14 o 
  17   4  10     1503.54     1547.94     94.09 o 
  18   4  10        4.13       29.85     49.85 o 
  19   4  10      658.33      675.94     87.78 o 
  20   4  10      216.08      266.04     74.69 o 
  21   4  10      813.89      726.02     93.93 o 
  22   4  10        2.37       60.55     66.47 o 
  23   4  10      231.63      249.43     78.56 o 
  24   4  10      539.20      488.46     90.59 o 
  25   4  10      688.03      583.47     96.54 o 
  26   4  10       32.81       69.79     74.35 o 
   0   5  10      316.41      332.86     60.46 o 
   1   5  10      640.77      656.43     49.18 o 
   2   5  10     3645.97     3515.39     86.34 o 
   3   5  10      255.21      334.20     42.65 o 
   4   5  10     1198.53     1244.50     61.15 o 
   5   5  10      223.64      213.39     39.48 o 
   6   5  10       80.29       70.59     36.99 o 
   7   5  10      102.80       73.70     43.24 o 
   8   5  10       20.23        9.09     40.51 o 
   9   5  10        7.96       18.05     40.70 o 
  10   5  10       41.72       52.50     43.03 o 
  11   5  10      230.14      210.83     50.52 o 
  12   5  10       33.47      -14.89     41.78 o 
  13   5  10      203.82      177.07     51.00 o 
  14   5  10       68.34       78.09     52.34 o 
  15   5  10      127.80      147.58     57.63 o 
  16   5  10      405.64      438.30     69.83 o 
  17   5  10      219.59      214.64     62.20 o 
  18   5  10     1605.63     1434.14    117.73 o 
  19   5  10      230.01      134.46     73.52 o 
  20   5  10      106.26      130.51     72.15 o 
  21   5  10      248.84      196.04     80.21 o 
  22   5  10      754.13      708.34    100.20 o 
  23   5  10      257.95      120.33     78.98 o 
  24   5  10      281.53      344.74     92.61 o 
   0   6  10      163.90      221.78     61.75 o 
   1   6  10     3694.78     3653.30     96.79 o 
   2   6  10      200.12      221.75     44.53 o 
   3   6  10     1032.10     1060.12     63.85 o 
   4   6  10     2439.59     2463.77     83.57 o 
   5   6  10     2779.92     2786.31    107.14 o 
   6   6  10      151.53      161.01     45.03 o 
   7   6  10      170.74      141.24     45.62 o 
   8   6  10      213.92      215.05     52.63 o 
   9   6  10      666.10      611.50     64.67 o 
  10   6  10     1319.06     1315.99     93.42 o 
  11   6  10      686.11      708.66     68.75 o 
  12   6  10       43.90       46.62     52.22 o 
  13   6  10       84.17       50.99     53.93 o 
  14   6  10        9.15      -33.64     60.96 o 
  15   6  10      203.43      195.69     75.23 o 
  16   6  10       72.60       23.39     68.43 o 
  17   6  10      389.02      344.88     89.17 o 
  18   6  10      177.45      220.54     83.66 o 
  19   6  10      155.50      159.37     79.77 o 
  20   6  10      760.79      688.88    107.02 o 
  21   6  10      216.22      154.58     81.19 o 
  22   6  10       43.60       29.14     77.42 o 
   0   7  10      391.43      471.75     78.73 o 
   1   7  10      378.15      405.42     53.26 o 
   2   7  10        7.36       43.92     43.02 o 
   3   7  10      384.57      385.92     54.57 o 
   4   7  10      335.66      374.43     56.84 o 
   5   7  10       80.38       82.96     47.89 o 
   6   7  10      243.81      226.92     58.93 o 
   7   7  10      400.96      409.44     65.10 o 
   8   7  10       40.61       84.73     52.64 o 
   9   7  10      794.53      734.55     74.94 o 
  10   7  10        1.25       29.76     51.46 o 
  11   7  10      336.92      281.82     69.71 o 
  12   7  10      250.18      327.66     84.76 o 
  13   7  10      184.07      159.10     80.16 o 
  14   7  10        6.08      -47.84     68.15 o 
  15   7  10      835.14      688.74    106.71 o 
  16   7  10      532.69      428.73     97.05 o 
  17   7  10       47.04       28.74     76.34 o 
  18   7  10      122.27      165.34     83.13 o 
   0   8  10        1.97      -39.68     64.15 o 
   1   8  10      605.62      558.64     71.61 o 
   2   8  10        9.54       79.51     53.73 o 
   3   8  10      899.27      858.39     85.40 o 
   4   8  10       28.81      105.24     58.09 o 
   5   8  10      849.48      928.38     87.07 o 
   6   8  10      140.40      193.28     62.86 o 
   7   8  10      754.60      704.23     82.10 o 
   8   8  10      448.83      406.80     73.45 o 
   9   8  10      874.95      831.78     94.98 o 
  10   8  10       15.42       29.28     63.73 o 
  11   8  10      193.39      169.10     86.70 o 
  12   8  10      133.09      223.34     88.30 o 
  13   8  10      191.07      142.95    106.01 o 
   2   0  11    19096.56    19922.67    261.90 o 
   4   0  11     2317.39     2579.13    126.81 o 
   6   0  11      468.19      587.24     62.44 o 
   8   0  11       65.02      113.85     45.96 o 
  10   0  11    12419.63    11647.22    208.41 o 
  12   0  11      501.45      402.01     65.46 o 
  14   0  11     3467.50     3231.45    129.24 o 
  16   0  11     2366.36     2451.50    122.22 o 
  18   0  11     1300.68     1368.81    104.32 o 
  20   0  11      302.31      297.21     98.54 o 
  22   0  11     1935.19     1789.90    163.63 o 
  24   0  11      303.51      313.52    108.81 o 
  26   0  11      963.59      893.18    223.14 o 
  28   0  11     1440.42     1577.26    284.23 o 
   1   1  11     3399.03     3297.81     63.46 o 
   2   1  11      422.64      432.45     32.99 o 
   3   1  11      108.46       98.48     24.30 o 
   4   1  11     1592.33     1640.00     59.70 o 
   5   1  11     3093.26     2915.27     74.50 o 
   6   1  11       61.88       75.84     29.68 o 
   7   1  11     3498.84     3357.98     82.36 o 
   8   1  11     2567.50     2513.84     77.20 o 
   9   1  11      637.60      676.57     49.74 o 
  10   1  11     2623.52     2612.99     78.84 o 
  11   1  11     2553.50     2517.43     78.98 o 
  12   1  11     1334.75     1418.10     66.51 o 
  13   1  11       22.60       44.59     35.44 o 
  14   1  11      429.99      500.00     50.15 o 
  15   1  11      499.33      481.55     51.36 o 
  16   1  11      549.49      542.76     53.69 o 
  17   1  11     3029.54     2899.66     91.61 o 
  18   1  11       59.40      100.10     41.61 o 
  19   1  11     3184.13     3087.26    109.37 o 
  20   1  11     1384.98     1391.09    100.58 o 
  21   1  11     1176.91     1400.74    104.21 o 
  22   1  11      120.52      101.62     54.93 o 
  23   1  11     1016.76     1047.17     84.42 o 
  24   1  11      194.05      168.01     71.32 o 
  25   1  11       47.79      138.42     93.76 o 
  26   1  11      124.94      -16.49     98.87 o 
  27   1  11      226.76      289.27    135.19 o 
  28   1  11        5.27       27.59    112.84 o 
  29   1  11       51.48      146.25    155.55 o 
   1   2  11     1007.60     1043.74     45.08 o 
   2   2  11      461.08      562.29     37.43 o 
   3   2  11     2376.79     2341.49     62.90 o 
   4   2  11       49.85       74.65     26.32 o 
   5   2  11      713.97      783.40     49.06 o 
   6   2  11       24.51       80.18     31.53 o 
   7   2  11     2579.82     2604.15     77.83 o 
   8   2  11     1555.74     1515.80     65.35 o 
   9   2  11       93.47       67.12     33.81 o 
  10   2  11      954.79      944.01     57.53 o 
  11   2  11      215.12      214.81     40.65 o 
  12   2  11     2947.41     2948.74     87.76 o 
  13   2  11      198.79      230.59     43.34 o 
  14   2  11     4315.04     4006.19    101.40 o 
  15   2  11     2099.65     1933.63     79.10 o 
  16   2  11      286.25      321.73     48.96 o 
  17   2  11     1697.81     1683.83     85.60 o 
  18   2  11    12894.55    12291.57    252.03 o 
  19   2  11      324.86      328.14     68.65 o 
  20   2  11       41.72       47.62     51.18 o 
  21   2  11      650.22      599.98     69.53 o 
  22   2  11      147.98      209.91     68.24 o 
  23   2  11      384.37      476.88     83.14 o 
  24   2  11      120.04      164.08     69.45 o 
  25   2  11      881.77      844.97     98.09 o 
  26   2  11       13.74      -21.37     64.66 o 
  27   2  11      320.15      204.90    127.69 o 
  28   2  11       66.31       53.56    117.48 o 
   1   3  11     3518.18     3350.76     76.31 o 
   2   3  11     1146.30     1219.90     54.84 o 
   3   3  11     1052.32     1061.41     52.93 o 
   4   3  11      845.33      843.79     50.06 o 
   5   3  11      576.15      537.09     44.38 o 
   6   3  11        7.26       21.17     32.68 o 
   7   3  11     1375.69     1385.84     68.00 o 
   8   3  11     5280.79     5393.57    111.88 o 
   9   3  11     1623.50     1551.45     71.71 o 
  10   3  11      384.07      453.34     49.91 o 
  11   3  11      486.25      464.26     50.43 o 
  12   3  11     3217.29     2971.93     92.81 o 
  13   3  11     1180.80     1246.09     70.68 o 
  14   3  11      604.52      581.20     56.96 o 
  15   3  11     2966.83     2827.72    101.59 o 
  16   3  11       75.50       49.88     45.57 o 
  17   3  11      211.52      131.32     60.73 o 
  18   3  11       18.55       35.06     48.34 o 
  19   3  11       68.28       74.17     51.32 o 
  20   3  11     1800.18     1771.53    100.33 o 
  21   3  11      236.75      242.19     70.79 o 
  22   3  11      316.22      207.45     70.23 o 
  23   3  11       18.42       98.81     67.00 o 
  24   3  11      789.71      723.04     98.83 o 
  25   3  11       79.55       25.82     68.91 o 
  26   3  11       50.37      190.31     79.05 o 
  27   3  11     1241.34     1248.08    121.57 o 
   1   4  11     1473.88     1509.93     58.15 o 
   2   4  11     2286.34     2258.29     92.39 o 
   3   4  11     1303.32     1335.22     55.55 o 
   4   4  11       43.93       44.90     29.21 o 
   5   4  11     2959.28     2756.60     70.21 o 
   6   4  11     1852.65     1859.75     66.59 o 
   7   4  11      113.73      147.07     40.34 o 
   8   4  11     2897.16     2909.79     94.02 o 
   9   4  11     2185.98     2210.86     86.63 o 
  10   4  11      140.04      122.59     44.20 o 
  11   4  11     3977.19     3979.94    109.75 o 
  12   4  11     2604.36     2648.52    103.69 o 
  13   4  11      760.33      851.38     71.67 o 
  14   4  11     9704.91     9622.28    250.35 o 
  15   4  11      119.44      129.86     53.25 o 
  16   4  11     1076.31     1075.92     85.17 o 
  17   4  11      254.85      270.41     62.02 o 
  18   4  11      769.61      741.81     77.90 o 
  19   4  11       13.87       -1.08     60.61 o 
  20   4  11       81.64       68.37     66.11 o 
  21   4  11      321.02      432.37     85.99 o 
  22   4  11      731.81      691.11     96.94 o 
  23   4  11      233.44      277.67     82.31 o 
  24   4  11      183.15      158.80     78.34 o 
  25   4  11      138.74      114.84     77.44 o 
  26   4  11      388.10      467.29     98.19 o 
   1   5  11      536.73      521.08     47.61 o 
   2   5  11       40.46       62.72     35.94 o 
   3   5  11      557.38      524.08     48.89 o 
   4   5  11     3101.80     3004.17     83.29 o 
   5   5  11      768.73      807.94     66.95 o 
   6   5  11     2510.38     2405.14     81.41 o 
   7   5  11      325.28      446.62     53.06 o 
   8   5  11      513.50      424.22     57.74 o 
   9   5  11       42.19       55.70     43.92 o 
  10   5  11      138.51      150.15     48.52 o 
  11   5  11      107.68      142.27     48.65 o 
  12   5  11     3011.42     2953.84    104.53 o 
  13   5  11      234.05      293.70     55.52 o 
  14   5  11      130.01      132.18     58.51 o 
  15   5  11       92.50       42.95     56.19 o 
  16   5  11      511.86      517.90     75.53 o 
  17   5  11       63.52      107.56     59.13 o 
  18   5  11     1399.73     1436.26    118.68 o 
  19   5  11      203.12      216.83     76.67 o 
  20   5  11      761.82      768.80    102.29 o 
  21   5  11       53.31       15.27     70.47 o 
  22   5  11       20.98       75.24     77.07 o 
  23   5  11       12.46       42.37     77.70 o 
  24   5  11     2496.01     2536.68    159.18 o 
   1   6  11     3387.65     3242.16     95.34 o 
   2   6  11      765.52      828.41     56.77 o 
   3   6  11      159.26      149.01     41.29 o 
   4   6  11      325.45      355.64     46.63 o 
   5   6  11     5427.48     5308.20    130.30 o 
   6   6  11      948.45     1013.96     76.78 o 
   7   6  11     1028.76     1120.74     73.07 o 
   8   6  11      686.62      642.43     62.81 o 
   9   6  11      188.43      272.82     53.04 o 
  10   6  11     1975.96     2043.67     91.22 o 
  11   6  11      855.49      998.49     71.44 o 
  12   6  11      412.67      449.15     64.50 o 
  13   6  11      401.43      384.45     62.40 o 
  14   6  11     1273.10     1238.89     99.16 o 
  15   6  11       11.05      -12.91     64.51 o 
  16   6  11      451.67      401.42     88.19 o 
  17   6  11      867.54      820.78    106.73 o 
  18   6  11      607.24      596.20     99.65 o 
  19   6  11      322.10      224.24     85.95 o 
  20   6  11      135.89      150.66     85.43 o 
  21   6  11       96.75       49.00     75.71 o 
   1   7  11      119.17      114.57     50.54 o 
   2   7  11      200.77      192.66     53.03 o 
   3   7  11      486.14      512.41     63.41 o 
   4   7  11      798.85      769.10     75.80 o 
   5   7  11      202.57      256.57     61.81 o 
   6   7  11      173.51      132.16     55.50 o 
   7   7  11       27.82       90.02     54.07 o 
   8   7  11     3754.26     3746.82    128.82 o 
   9   7  11       87.45      152.56     58.51 o 
  10   7  11      209.94      198.44     66.20 o 
  11   7  11      432.69      411.41     76.47 o 
  12   7  11      308.16      308.41     86.03 o 
  13   7  11      649.55      606.88    102.37 o 
  14   7  11      110.61      136.56     80.94 o 
  15   7  11      397.24      426.51     96.12 o 
  16   7  11        3.70       59.49     82.26 o 
  17   7  11       10.50       63.23     82.48 o 
   1   8  11      261.25      275.36     70.34 o 
   2   8  11      331.37      357.58     73.87 o 
   3   8  11      108.19       25.74     64.60 o 
   4   8  11      146.62      156.94     63.69 o 
   5   8  11     1165.33     1223.95     96.63 o 
   6   8  11      421.08      408.80     74.45 o 
   7   8  11      270.84      349.45     71.44 o 
   8   8  11      601.58      489.71     85.45 o 
   9   8  11     2119.30     2175.59    131.15 o 
  10   8  11       10.98       85.36     81.27 o 
  11   8  11      246.87      185.83     89.48 o 
   0   0  12    26970.04    25990.19    718.82 o 
   2   0  12      642.62      690.47     46.83 o 
   4   0  12    21251.91    21212.90    339.03 o 
   6   0  12     2870.60     2814.57    109.72 o 
   8   0  12      998.00     1145.18     84.38 o 
  10   0  12     5469.05     5380.40    153.94 o 
  12   0  12     1429.28     1406.56     97.86 o 
  14   0  12     4086.24     4054.74    146.41 o 
  16   0  12      818.93      727.13     85.83 o 
  18   0  12        7.65        3.63     57.72 o 
  20   0  12       72.05      121.04     67.02 o 
  22   0  12     4654.21     4902.47    234.49 o 
  24   0  12      204.51      314.27    113.80 o 
  26   0  12     1417.60     1479.76    263.45 o 
  28   0  12     1486.12     1448.80    277.27 o 
   0   1  12     3220.82     3304.55    113.25 o 
   1   1  12     4850.97     4635.31     75.63 o 
   2   1  12     1416.29     1508.32     51.04 o 
   3   1  12       16.45       23.18     30.32 o 
   4   1  12     6883.29     6835.19    108.46 o 
   5   1  12      150.59      207.07     34.84 o 
   6   1  12     1837.38     1822.60     68.09 o 
   7   1  12     2556.54     2504.74     76.65 o 
   8   1  12       19.35       35.24     32.58 o 
   9   1  12     3609.01     3529.74     90.51 o 
  10   1  12      165.60      179.32     39.99 o 
  11   1  12      280.17      303.23     44.17 o 
  12   1  12       27.10       61.45     37.03 o 
  13   1  12       67.93       56.25     37.45 o 
  14   1  12       49.15       73.02     40.08 o 
  15   1  12      229.82      290.83     47.37 o 
  16   1  12      270.49      227.10     46.89 o 
  17   1  12     1211.55     1171.61     71.18 o 
  18   1  12      465.08      441.92     54.73 o 
  19   1  12     2787.45     2980.68    116.30 o 
  20   1  12     2289.10     2348.18    141.29 o 
  21   1  12      178.10      179.70     68.03 o 
  22   1  12      874.17      758.00     91.35 o 
  23   1  12     2316.95     2546.47    115.17 o 
  24   1  12     1031.99     1005.14     99.51 o 
  25   1  12      112.01      177.41     90.12 o 
  26   1  12      147.77       24.12    103.17 o 
  27   1  12        5.80        6.60    108.99 o 
  28   1  12       41.17      -70.00    100.62 o 
   0   2  12    32791.96    32515.61    898.11 o 
   1   2  12      799.85      809.03     84.13 o 
   2   2  12      831.21      799.83     44.20 o 
   3   2  12      902.00      864.11     46.62 o 
   4   2  12     2265.26     2229.37     79.50 o 
   5   2  12      546.68      605.42     47.52 o 
   6   2  12     4306.88     4503.05     98.25 o 
   7   2  12      686.69      731.96     52.11 o 
   8   2  12      128.67      115.64     38.04 o 
   9   2  12     1404.72     1376.73     67.74 o 
  10   2  12     7405.87     7233.78    150.45 o 
  11   2  12      127.08       93.46     43.86 o 
  12   2  12      349.17      322.35     47.63 o 
  13   2  12     1667.88     1679.58     76.87 o 
  14   2  12      504.23      533.09     55.61 o 
  15   2  12     1692.91     1613.69     77.66 o 
  16   2  12      415.40      363.62     52.07 o 
  17   2  12      864.14      899.54     70.84 o 
  18   2  12     1752.94     1834.69    111.15 o 
  19   2  12      868.99      835.84     89.33 o 
  20   2  12      119.28       48.33     61.21 o 
  21   2  12      129.61       22.92     53.15 o 
  22   2  12      902.10      863.91     82.38 o 
  23   2  12      238.30      388.65     81.40 o 
  24   2  12      592.90      644.20     93.34 o 
  25   2  12     1021.49     1083.08    109.05 o 
  26   2  12        2.19       29.99     88.13 o 
  27   2  12      334.65      382.86    136.81 o 
  28   2  12      654.39      762.42    238.78 o 
   0   3  12     4089.81     3903.17    173.52 o 
   1   3  12      331.25      346.98     38.31 o 
   2   3  12     1306.02     1323.59     58.23 o 
   3   3  12     2555.07     2515.91     72.90 o 
   4   3  12     2281.84     2208.14     70.95 o 
   5   3  12      213.06      218.12     37.47 o 
   6   3  12     1480.85     1565.12     70.61 o 
   7   3  12      521.69      493.35     50.30 o 
   8   3  12       62.49       64.04     39.04 o 
   9   3  12      860.07      820.33     60.40 o 
  10   3  12     1218.24     1268.93     70.19 o 
  11   3  12      639.39      651.32     58.50 o 
  12   3  12     1588.03     1554.20     78.37 o 
  13   3  12     1586.57     1496.10     78.03 o 
  14   3  12      171.12      218.59     49.72 o 
  15   3  12     1322.40     1244.87     75.11 o 
  16   3  12      621.33      576.82     66.69 o 
  17   3  12      691.85      666.85     82.60 o 
  18   3  12      586.43      550.74     80.34 o 
  19   3  12      304.70      331.67     64.70 o 
  20   3  12     1338.76     1349.76     93.46 o 
  21   3  12      345.54      404.92     82.37 o 
  22   3  12       31.14      111.28     68.11 o 
  23   3  12      395.85      274.15     80.92 o 
  24   3  12        2.70       54.97     70.86 o 
  25   3  12      409.37      402.52     87.51 o 
  26   3  12      152.87      233.90     86.95 o 
   0   4  12       21.66       52.44     41.76 o 
   1   4  12      927.19      855.52     48.36 o 
   2   4  12     3586.60     3487.31     76.89 o 
   3   4  12     1447.82     1404.95     67.38 o 
   4   4  12      452.88      535.08     50.74 o 
   5   4  12     1452.93     1493.23     69.54 o 
   6   4  12       68.69      111.32     43.48 o 
   7   4  12      937.09      925.15     66.69 o 
   8   4  12     1330.48     1405.39     76.46 o 
   9   4  12     2413.08     2382.23     91.45 o 
  10   4  12      181.92      192.22     48.46 o 
  11   4  12      268.56      298.56     52.64 o 
  12   4  12     2628.92     2435.43     95.46 o 
  13   4  12      488.94      533.45     77.16 o 
  14   4  12      393.18      414.33     63.13 o 
  15   4  12      804.13      812.73     79.49 o 
  16   4  12      615.37      611.28     73.55 o 
  17   4  12      603.63      563.51     73.25 o 
  18   4  12      718.16      699.45     87.71 o 
  19   4  12      265.70      266.22     65.08 o 
  20   4  12       29.53       51.66     65.12 o 
  21   4  12       41.78       69.37     69.49 o 
  22   4  12      746.91      641.17     98.36 o 
  23   4  12      304.49      348.74     87.34 o 
  24   4  12       20.48       58.06     74.67 o 
  25   4  12        4.54       61.93     78.20 o 
   0   5  12     5077.62     5135.99    143.87 o 
   1   5  12      740.89      779.87     61.11 o 
   2   5  12     1478.70     1508.75     67.18 o 
   3   5  12      770.77      728.78     60.44 o 
   4   5  12      817.69      916.72     64.93 o 
   5   5  12      418.36      402.04     53.21 o 
   6   5  12     3490.97     3404.52    109.23 o 
   7   5  12      323.36      355.43     57.27 o 
   8   5  12     1055.22     1164.07     78.40 o 
   9   5  12       36.39        8.23     47.65 o 
  10   5  12      437.57      386.36     59.49 o 
  11   5  12       18.45       76.65     48.00 o 
  12   5  12      883.21      958.01     75.48 o 
  13   5  12      206.12      197.32     53.37 o 
  14   5  12       91.20       85.30     57.70 o 
  15   5  12      318.61      301.88     67.38 o 
  16   5  12     4446.38     4216.89    146.98 o 
  17   5  12      132.96      141.77     63.40 o 
  18   5  12      231.20      182.76     76.44 o 
  19   5  12      368.85      422.29     88.01 o 
  20   5  12       15.37        4.88     70.49 o 
  21   5  12       11.60       43.12     70.21 o 
  22   5  12       97.04       83.98     81.24 o 
  23   5  12       53.19      114.36     82.97 o 
   0   6  12     2246.90     2105.01    105.06 o 
   1   6  12     1859.29     1861.51     77.58 o 
   2   6  12      752.49      736.15     65.42 o 
   3   6  12      896.67      940.89     70.77 o 
   4   6  12       58.26      121.78     48.04 o 
   5   6  12     2136.40     2244.94    100.23 o 
   6   6  12      240.61      262.63     57.64 o 
   7   6  12      571.59      618.02     69.61 o 
   8   6  12      392.99      401.44     70.77 o 
   9   6  12      841.02      822.46     69.56 o 
  10   6  12       55.58       70.91     47.09 o 
  11   6  12      644.81      684.77     66.81 o 
  12   6  12      323.95      409.70     65.16 o 
  13   6  12     1567.15     1544.15     94.09 o 
  14   6  12      224.31      130.22     66.62 o 
  15   6  12     1122.04     1083.25     99.70 o 
  16   6  12       62.92       97.71     76.91 o 
  17   6  12      598.12      492.87     96.08 o 
  18   6  12       71.91       76.86     78.42 o 
  19   6  12      611.65      559.93    104.54 o 
  20   6  12       18.93       94.73     81.09 o 
   0   7  12      587.69      478.76    100.66 o 
   1   7  12        8.51        3.58     51.88 o 
   2   7  12       63.88       39.66     53.28 o 
   3   7  12      394.98      387.81     68.46 o 
   4   7  12     1130.41     1164.35     87.58 o 
   5   7  12        1.32       43.50     53.40 o 
   6   7  12      296.50      396.48     68.82 o 
   7   7  12      116.39      129.99     58.77 o 
   8   7  12       40.07      128.01     57.17 o 
   9   7  12      330.41      313.10     66.37 o 
  10   7  12     1837.73     1688.32    112.40 o 
  11   7  12      355.42      424.23     79.78 o 
  12   7  12      560.59      507.87     97.89 o 
  13   7  12      722.81      977.78    132.71 o 
  14   7  12      273.84      243.22     88.53 o 
  15   7  12       56.50      139.70     83.88 o 
  16   7  12      400.56      437.71    101.19 o 
   0   8  12      239.34      258.12     96.66 o 
   1   8  12      142.37      110.49     64.65 o 
   2   8  12      448.65      439.08     79.13 o 
   3   8  12      310.57      420.52     84.31 o 
   4   8  12      191.72      132.35     70.52 o 
   5   8  12      282.85      402.55     97.47 o 
   6   8  12      316.77      355.75     80.62 o 
   7   8  12      295.57      339.94     81.72 o 
   8   8  12      170.50      221.29     82.01 o 
   9   8  12     2912.36     2836.44    237.55 o 
   2   0  13      463.68      434.95     41.00 o 
   4   0  13       28.51       90.10     43.70 o 
   6   0  13     7617.48     7535.60    172.76 o 
   8   0  13     5347.20     5071.35    150.77 o 
  10   0  13     1570.33     1621.32    101.65 o 
  12   0  13     3739.84     3817.55    142.92 o 
  14   0  13      348.33      369.58     73.40 o 
  16   0  13       48.02       73.67     61.19 o 
  18   0  13      101.57      -11.98     62.07 o 
  20   0  13      698.47      590.24     89.52 o 
  22   0  13       74.73      134.53     97.82 o 
  24   0  13       38.44       45.79     97.42 o 
  26   0  13        6.41       -6.19    148.34 o 
  28   0  13      158.91      105.23    168.58 o 
   1   1  13     1379.94     1345.39     59.65 o 
   2   1  13      282.89      284.77     32.05 o 
   3   1  13      408.32      420.89     36.30 o 
   4   1  13      823.93      912.88     53.30 o 
   5   1  13      569.63      617.69     48.39 o 
   6   1  13     1331.30     1413.63     64.67 o 
   7   1  13     1982.75     1976.70     81.63 o 
   8   1  13      233.42      285.89     46.20 o 
   9   1  13     4479.60     4674.05    106.62 o 
  10   1  13     3646.42     3483.18     95.40 o 
  11   1  13       85.19       80.47     39.19 o 
  12   1  13      203.34      208.93     44.92 o 
  13   1  13       94.27       84.25     40.68 o 
  14   1  13     4445.36     4221.67    123.59 o 
  15   1  13      250.48      191.86     47.00 o 
  16   1  13       12.02      -29.32     40.15 o 
  17   1  13      121.63       95.78     45.98 o 
  18   1  13      277.80      253.33     53.42 o 
  19   1  13     1128.24     1193.62     87.39 o 
  20   1  13      300.50      355.70     76.69 o 
  21   1  13      339.56      354.46     79.80 o 
  22   1  13       19.50       86.96     68.67 o 
  23   1  13     2192.44     2166.02    193.53 o 
  24   1  13      108.32      205.29     71.86 o 
  25   1  13      111.29       95.31     90.08 o 
  26   1  13       24.11       31.68    101.36 o 
  27   1  13      137.65      237.16    129.05 o 
   1   2  13     1169.74     1265.64    100.06 o 
   2   2  13     6181.54     6041.23     95.24 o 
   3   2  13     2246.89     2201.95    100.61 o 
   4   2  13      199.95      173.98     33.90 o 
   5   2  13      383.50      360.37     44.11 o 
   6   2  13     1379.06     1374.65     65.65 o 
   7   2  13       40.94       30.03     34.22 o 
   8   2  13       44.29       57.24     37.08 o 
   9   2  13     2048.54     1991.68     78.90 o 
  10   2  13       68.14      127.28     41.66 o 
  11   2  13      142.15      114.51     42.43 o 
  12   2  13     2140.61     2005.40     82.85 o 
  13   2  13     1058.79     1038.58     69.03 o 
  14   2  13     1258.74     1297.35     74.91 o 
  15   2  13      271.61      270.96     50.53 o 
  16   2  13       28.71        8.17     42.07 o 
  17   2  13       61.89      108.40     47.44 o 
  18   2  13      376.06      316.53     64.59 o 
  19   2  13     1394.71     1361.56    106.29 o 
  20   2  13        3.41       -5.70     59.98 o 
  21   2  13      251.36      263.46     76.35 o 
  22   2  13      245.07      293.60     67.90 o 
  23   2  13       77.18       76.76     69.45 o 
  24   2  13      137.22      196.64     78.25 o 
  25   2  13      967.45     1001.36    108.26 o 
  26   2  13      324.03      210.59    102.11 o 
  27   2  13      117.83      138.77    103.63 o 
   1   3  13      497.59      483.31     43.42 o 
   2   3  13      153.07      198.41     36.48 o 
   3   3  13     2337.74     2223.17     71.81 o 
   4   3  13      164.31      192.60     38.26 o 
   5   3  13      124.71      127.54     36.45 o 
   6   3  13      138.97      116.79     40.57 o 
   7   3  13      565.59      540.61     54.18 o 
   8   3  13      163.80      171.29     45.23 o 
   9   3  13      641.74      585.33     57.28 o 
  10   3  13      172.48      157.57     45.72 o 
  11   3  13     1583.89     1584.84     80.60 o 
  12   3  13      515.59      631.42     61.10 o 
  13   3  13     1024.95     1023.89     70.81 o 
  14   3  13      141.95      204.73     50.53 o 
  15   3  13      178.51      186.10     50.86 o 
  16   3  13      584.02      464.48     68.74 o 
  17   3  13     1051.51     1109.73     98.78 o 
  18   3  13      186.49      135.38     67.03 o 
  19   3  13      190.92      194.14     69.88 o 
  20   3  13        3.82       20.03     54.70 o 
  21   3  13      484.17      435.01     84.40 o 
  22   3  13        1.90       -6.31     66.56 o 
  23   3  13      307.63      301.10     85.05 o 
  24   3  13       21.91       23.12     71.73 o 
  25   3  13      650.39      805.71    156.07 o 
  26   3  13      317.97      287.23     92.16 o 
   1   4  13      778.38      811.23     47.81 o 
   2   4  13      617.80      625.89     52.20 o 
   3   4  13     1272.62     1418.74     69.28 o 
   4   4  13     3962.88     3977.87     98.91 o 
   5   4  13     1514.48     1767.74     75.40 o 
   6   4  13     2524.48     2490.90     92.78 o 
   7   4  13      734.38      867.50     66.25 o 
   8   4  13      108.03       85.16     44.34 o 
   9   4  13      420.51      430.91     56.78 o 
  10   4  13     2713.24     2536.56     97.67 o 
  11   4  13      962.10     1011.05     72.93 o 
  12   4  13     1521.15     1693.44     87.29 o 
  13   4  13      211.43      226.25     54.34 o 
  14   4  13      142.72      131.02     55.27 o 
  15   4  13      883.15      969.91     96.11 o 
  16   4  13     3477.84     3437.20    130.95 o 
  17   4  13     1802.12     1819.95    106.72 o 
  18   4  13      139.95      219.16     64.89 o 
  19   4  13       63.71       86.58     61.01 o 
  20   4  13      181.33      198.60     76.28 o 
  21   4  13      586.76      591.80     97.11 o 
  22   4  13        4.41       45.04     70.34 o 
  23   4  13      334.07      349.62     91.95 o 
  24   4  13       44.60       -5.18     74.75 o 
   1   5  13      362.01      384.97     53.03 o 
   2   5  13     1464.90     1616.94     78.64 o 
   3   5  13      347.17      353.50     52.61 o 
   4   5  13      554.10      590.36     58.86 o 
   5   5  13       33.02       -6.22     40.81 o 
   6   5  13      497.30      555.16     63.72 o 
   7   5  13      889.88      969.08     76.11 o 
   8   5  13      552.16      600.12     66.27 o 
   9   5  13        5.97      -36.63     44.21 o 
  10   5  13      281.59      323.42     68.53 o 
  11   5  13      152.01      138.90     57.45 o 
  12   5  13     1053.12     1067.75     79.90 o 
  13   5  13      219.53      236.85     65.09 o 
  14   5  13     1155.19     1268.71     98.16 o 
  15   5  13      253.26      256.34     69.39 o 
  16   5  13      289.51      247.08     70.03 o 
  17   5  13      184.52      100.55     63.43 o 
  18   5  13      112.23       50.47     70.57 o 
  19   5  13      368.96      244.22     82.61 o 
  20   5  13      156.90      113.53     79.45 o 
  21   5  13       44.44      112.22     76.83 o 
  22   5  13      191.86      151.64     86.57 o 
   1   6  13     1434.27     1459.02     94.93 o 
   2   6  13       74.18      127.02     56.98 o 
   3   6  13      413.16      366.37     61.01 o 
   4   6  13     1539.39     1577.18     85.58 o 
   5   6  13      188.03      299.07     59.61 o 
   6   6  13      709.21      692.99     73.55 o 
   7   6  13      528.56      473.03     68.03 o 
   8   6  13      568.23      556.72     68.99 o 
   9   6  13      871.92      864.70     78.42 o 
  10   6  13       53.98       77.99     54.21 o 
  11   6  13      364.26      315.58     63.53 o 
  12   6  13      285.77      402.77     77.28 o 
  13   6  13     1726.35     1767.19    101.43 o 
  14   6  13      383.10      359.14     76.78 o 
  15   6  13     1008.61      979.46     99.58 o 
  16   6  13      772.40      737.79    105.93 o 
  17   6  13      970.99      988.96    116.86 o 
  18   6  13      301.55      213.64     86.34 o 
  19   6  13     1103.76     1018.84    121.47 o 
   1   7  13      105.83      170.30     58.89 o 
   2   7  13      259.53      300.58     67.24 o 
   3   7  13      350.98      408.90     71.59 o 
   4   7  13       22.84       67.55     61.09 o 
   5   7  13      234.46      212.81     67.69 o 
   6   7  13        8.99       89.07     64.64 o 
   7   7  13      787.55      789.19     91.19 o 
   8   7  13       41.24      137.21     65.28 o 
   9   7  13      405.70      386.22     70.04 o 
  10   7  13     1517.99     1485.08    111.36 o 
  11   7  13      113.93       54.68     65.55 o 
  12   7  13      156.73      103.84     79.03 o 
  13   7  13      167.04      193.01     83.43 o 
  14   7  13       73.65       29.64     78.64 o 
  15   7  13      130.83      297.37    142.72 o 
   1   8  13       65.81       10.81     59.61 o 
   2   8  13       26.14        1.28     59.02 o 
   3   8  13      585.34      572.78     90.84 o 
   4   8  13      572.43      632.27     95.24 o 
   5   8  13       24.15       65.25     70.48 o 
   6   8  13      184.95      148.05     73.82 o 
   7   8  13     1211.38     1147.84    108.25 o 
   0   0  14     4568.45     4736.90    263.25 o 
   2   0  14    16355.33    16251.73    393.70 o 
   4   0  14      965.37     1194.07     85.13 o 
   6   0  14      849.15      914.79     82.36 o 
   8   0  14     6249.88     6166.91    169.99 o 
  10   0  14      584.89      580.07     77.22 o 
  12   0  14     1112.27     1113.80     96.48 o 
  14   0  14      135.63      116.24     63.74 o 
  16   0  14      128.74      128.47     65.39 o 
  18   0  14      772.85      698.73     94.52 o 
  20   0  14      160.81       61.56     93.63 o 
  22   0  14     4674.64     4855.74    669.06 o 
  24   0  14       29.75       71.07    106.65 o 
  26   0  14      502.45      380.35    202.20 o 
   0   1  14     2093.28     1935.87     98.23 o 
   1   1  14      339.44      406.12     42.93 o 
   2   1  14      719.89      764.27     44.82 o 
   3   1  14      827.24      883.65     48.37 o 
   4   1  14     4425.52     4361.28    111.34 o 
   5   1  14     1746.06     1691.00     70.34 o 
   6   1  14      102.50      117.60     38.57 o 
   7   1  14     2002.27     2013.20     77.55 o 
   8   1  14       12.87       44.86     37.42 o 
   9   1  14     3633.36     3804.75    107.50 o 
  10   1  14      729.66      684.96     57.74 o 
  11   1  14      586.51      482.79     54.31 o 
  12   1  14       32.50       19.06     40.36 o 
  13   1  14       44.95       15.78     40.94 o 
  14   1  14      204.82      168.13     46.91 o 
  15   1  14      228.11      273.82     51.61 o 
  16   1  14      222.35      220.81     50.17 o 
  17   1  14      153.56      127.85     48.56 o 
  18   1  14        1.09       -2.19     44.80 o 
  19   1  14       97.87       95.22     56.72 o 
  20   1  14      310.50      315.67     66.70 o 
  21   1  14     1793.89     1831.72    145.43 o 
  22   1  14       34.96       95.14     73.41 o 
  23   1  14     1139.10     1283.18    115.15 o 
  24   1  14     1326.58     1386.65    142.71 o 
  25   1  14      270.15      303.50    105.25 o 
  26   1  14        1.72       42.15    111.28 o 
  27   1  14      410.55      654.76    159.67 o 
   0   2  14     5687.60     5607.62    162.68 o 
   1   2  14      780.87      793.12     58.41 o 
   2   2  14     4818.68     4645.70    106.93 o 
   3   2  14     1161.91     1256.13     57.41 o 
   4   2  14     2898.70     2832.32     76.57 o 
   5   2  14     1154.68     1266.70     65.37 o 
   6   2  14      207.65      258.28     44.40 o 
   7   2  14      493.11      492.78     52.12 o 
   8   2  14       90.88       65.51     40.74 o 
   9   2  14     1480.15     1497.24     75.24 o 
  10   2  14     1915.37     1852.88     81.81 o 
  11   2  14     1472.61     1474.44     77.22 o 
  12   2  14      292.90      367.79     54.28 o 
  13   2  14      633.32      691.61     63.39 o 
  14   2  14      582.09      475.74     58.76 o 
  15   2  14       64.22       42.85     43.25 o 
  16   2  14       34.03      -20.82     43.56 o 
  17   2  14       84.68      107.78     50.18 o 
  18   2  14      459.47      592.53     75.16 o 
  19   2  14     1647.01     1630.15    102.45 o 
  20   2  14      120.30      103.09     69.51 o 
  21   2  14      919.39      835.64     98.48 o 
  22   2  14      187.18      121.99     70.71 o 
  23   2  14        3.68        3.04     68.83 o 
  24   2  14       56.95       66.66     73.32 o 
  25   2  14      108.47      195.35     80.63 o 
  26   2  14      112.58      211.78    104.28 o 
   0   3  14      195.01      201.77     65.08 o 
   1   3  14      976.53      958.98     66.27 o 
   2   3  14      327.88      379.80     51.38 o 
   3   3  14     1383.62     1420.71     63.25 o 
   4   3  14       60.84      103.41     37.13 o 
   5   3  14     1847.65     1883.66     78.85 o 
   6   3  14      132.49      149.99     45.15 o 
   7   3  14      738.47      764.99     81.32 o 
   8   3  14       95.68       87.68     42.82 o 
   9   3  14      763.03      796.95     64.83 o 
  10   3  14      414.24      482.57     57.65 o 
  11   3  14      956.07     1020.43     71.31 o 
  12   3  14       36.55       38.45     44.60 o 
  13   3  14      865.64      896.33     70.60 o 
  14   3  14     1415.19     1389.90     81.81 o 
  15   3  14       79.97       67.52     48.65 o 
  16   3  14       64.31       57.12     55.83 o 
  17   3  14     1894.03     1974.54    109.13 o 
  18   3  14       31.47       -2.30     61.23 o 
  19   3  14      155.58      168.67     70.49 o 
  20   3  14       19.63       63.23     65.96 o 
  21   3  14      189.18      156.85     74.56 o 
  22   3  14        7.28        0.97     67.09 o 
  23   3  14       97.35       91.95     73.78 o 
  24   3  14      647.08      584.65    100.66 o 
  25   3  14      609.84      661.15    105.58 o 
   0   4  14     1347.25     1562.27    120.61 o 
   1   4  14     2068.35     2240.25     94.02 o 
   2   4  14      672.25      711.30     66.55 o 
   3   4  14       99.71      134.83     41.80 o 
   4   4  14      792.91      849.98     60.52 o 
   5   4  14      975.59      896.74     62.89 o 
   6   4  14     1727.13     1814.89     85.32 o 
   7   4  14      156.45      146.61     49.68 o 
   8   4  14      910.25      849.66     68.70 o 
   9   4  14     1155.99     1124.25    114.12 o 
  10   4  14       82.56      146.35     50.64 o 
  11   4  14     2672.74     2492.33    100.55 o 
  12   4  14      116.62      111.97     51.05 o 
  13   4  14      650.88      647.88     68.48 o 
  14   4  14     1395.76     1365.31     93.37 o 
  15   4  14     3440.23     3461.21    148.51 o 
  16   4  14       67.21      112.91     68.84 o 
  17   4  14     1321.99     1273.71    109.75 o 
  18   4  14      975.88      938.64     91.05 o 
  19   4  14       71.04       83.34     62.30 o 
  20   4  14        1.73       42.57     67.78 o 
  21   4  14      604.38      493.23     96.25 o 
  22   4  14       59.51       37.03     75.10 o 
  23   4  14      418.74      413.04     97.19 o 
   0   5  14     2367.98     2239.69    143.65 o 
   1   5  14       73.48      137.36     52.49 o 
   2   5  14      259.37      273.09     58.97 o 
   3   5  14      110.28      108.36     53.36 o 
   4   5  14       23.19      -40.02     47.04 o 
   5   5  14      280.29      334.06     58.56 o 
   6   5  14     1407.72     1497.46     87.44 o 
   7   5  14      229.20      219.45     55.01 o 
   8   5  14      494.10      461.80     64.78 o 
   9   5  14      138.04      145.76     54.87 o 
  10   5  14      611.80      666.18     71.92 o 
  11   5  14      260.53      241.59     64.87 o 
  12   5  14       88.76      152.16     62.92 o 
  13   5  14      279.51      245.53     67.83 o 
  14   5  14      169.88      205.10     67.39 o 
  15   5  14      233.73      297.15     70.59 o 
  16   5  14     1286.00     1208.65    101.71 o 
  17   5  14      189.86      117.32     66.47 o 
  18   5  14      254.95      333.88     90.21 o 
  19   5  14      598.86      589.37    100.37 o 
  20   5  14      676.28      759.38    109.31 o 
  21   5  14      173.15      134.41    102.30 o 
   0   6  14       98.83      128.36     80.77 o 
   1   6  14     1969.77     2027.29    108.47 o 
   2   6  14       39.32       65.24     57.04 o 
   3   6  14      122.76       68.64     57.96 o 
   4   6  14       95.54      120.94     59.35 o 
   5   6  14     2345.51     2217.01    167.93 o 
   6   6  14      913.99      962.41     94.47 o 
   7   6  14     1089.72     1034.67     95.77 o 
   8   6  14      154.35      178.74     59.14 o 
   9   6  14      224.43      265.94     64.63 o 
  10   6  14      873.55      903.49     84.02 o 
  11   6  14      605.66      599.85     84.34 o 
  12   6  14      431.26      521.00     82.10 o 
  13   6  14      887.01      978.55     98.68 o 
  14   6  14      148.25      168.72     70.34 o 
  15   6  14     1136.72     1172.37    106.06 o 
  16   6  14       75.39      131.40     81.38 o 
  17   6  14     1218.51     1348.42    129.56 o 
  18   6  14       69.66      108.55     85.82 o 
   0   7  14       67.26      112.51     84.48 o 
   1   7  14      609.49      492.15     75.04 o 
   2   7  14      133.18      158.34     61.32 o 
   3   7  14      684.23      586.94    108.23 o 
   4   7  14       33.23       44.34     62.41 o 
   5   7  14      179.10      233.07     71.66 o 
   6   7  14      193.13      198.87     73.00 o 
   7   7  14      581.73      535.15     87.06 o 
   8   7  14       11.86       70.20     65.61 o 
   9   7  14      207.48      140.13     78.67 o 
  10   7  14      309.14      280.65     85.48 o 
  11   7  14      103.23       46.49     74.93 o 
  12   7  14      256.89      198.67    101.17 o 
  13   7  14       11.80      -38.14     90.48 o 
   0   8  14        0.63        3.74     85.93 o 
   1   8  14       40.81       -1.13     62.25 o 
   2   8  14       21.42       16.00     62.74 o 
   3   8  14      843.03     1049.67    185.58 o 
   2   0  15      151.69      287.27     55.82 o 
   4   0  15     4601.79     4481.76    143.21 o 
   6   0  15     8595.74     8764.20    197.80 o 
   8   0  15    10461.66    10266.68    220.29 o 
  10   0  15       96.57      125.39     60.84 o 
  12   0  15       87.47      119.33     64.36 o 
  14   0  15     1560.37     1486.89    114.02 o 
  16   0  15       81.29        6.52     63.50 o 
  18   0  15      846.17      936.16    104.85 o 
  20   0  15      561.40      551.22    130.90 o 
  22   0  15      187.62      180.89    115.32 o 
  24   0  15     1564.88     1369.41    173.87 o 
  26   0  15     1037.53     1002.31    244.19 o 
   1   1  15     2348.47     2293.16     77.57 o 
   2   1  15     1883.49     1931.38     62.88 o 
   3   1  15     1666.40     1676.97     61.21 o 
   4   1  15      567.48      636.30     52.22 o 
   5   1  15     1656.09     1600.37     71.60 o 
   6   1  15      421.37      444.53     51.05 o 
   7   1  15      616.46      638.04     56.56 o 
   8   1  15      394.83      372.33     51.82 o 
   9   1  15     2106.05     2170.51     93.41 o 
  10   1  15      481.14      459.99     55.26 o 
  11   1  15      780.30      890.09     65.58 o 
  12   1  15      407.05      345.38     54.47 o 
  13   1  15     1033.39     1107.70     73.60 o 
  14   1  15      788.48      818.07     67.97 o 
  15   1  15      407.54      463.58     60.35 o 
  16   1  15        7.26       27.38     46.32 o 
  17   1  15     1556.09     1716.90     90.51 o 
  18   1  15       73.50      124.44     53.28 o 
  19   1  15      591.03      613.58     78.91 o 
  20   1  15        2.34       62.92     61.49 o 
  21   1  15     1311.85     1359.89    102.30 o 
  22   1  15      198.36      233.19     79.73 o 
  23   1  15      276.10      190.44     84.11 o 
  24   1  15       74.57      129.92     94.10 o 
  25   1  15       44.68      -33.74     87.71 o 
  26   1  15       30.66      -69.40    102.65 o 
   1   2  15     1580.18     1580.77     75.29 o 
   2   2  15     2512.41     2473.99     87.62 o 
   3   2  15       92.42      131.97     34.77 o 
   4   2  15      295.36      306.93     43.20 o 
   5   2  15     3478.28     3677.02     98.56 o 
   6   2  15     1090.45     1206.44     69.51 o 
   7   2  15     3012.52     3037.12    120.71 o 
   8   2  15     1421.55     1683.83     79.30 o 
   9   2  15     1136.66     1172.38     71.40 o 
  10   2  15      703.15      715.46     62.80 o 
  11   2  15     1863.29     1916.95     87.17 o 
  12   2  15     4819.55     4864.07    123.01 o 
  13   2  15       48.60       75.40     46.60 o 
  14   2  15      247.33      193.30     52.02 o 
  15   2  15      186.30      163.95     51.71 o 
  16   2  15      605.90      497.13     63.67 o 
  17   2  15      376.42      378.13     69.60 o 
  18   2  15        2.16       38.34     56.36 o 
  19   2  15      628.86      713.71     82.81 o 
  20   2  15      146.68      172.77     75.94 o 
  21   2  15      587.78      558.81     94.21 o 
  22   2  15       23.32        5.16     73.16 o 
  23   2  15      331.83      229.78    101.06 o 
  24   2  15      307.76      346.98     90.58 o 
  25   2  15       51.78       74.85     79.67 o 
   1   3  15     1066.35     1088.09     71.81 o 
   2   3  15     2095.24     2256.78     90.83 o 
   3   3  15      639.78      608.32     50.44 o 
   4   3  15      170.30      197.76     41.71 o 
   5   3  15     1856.37     1869.45     81.05 o 
   6   3  15      739.42      702.33     60.47 o 
   7   3  15      116.08      131.01     45.64 o 
   8   3  15      780.89      813.45     65.59 o 
   9   3  15      404.99      426.22     57.25 o 
  10   3  15     1026.87     1045.15     73.49 o 
  11   3  15      476.41      475.96     60.86 o 
  12   3  15      424.25      339.45     57.80 o 
  13   3  15      784.14      786.02     70.76 o 
  14   3  15      297.12      330.81     59.32 o 
  15   3  15      752.85      793.24     73.48 o 
  16   3  15      327.63      265.09     67.31 o 
  17   3  15     1460.90     1568.42    105.10 o 
  18   3  15     1005.17     1036.32    103.31 o 
  19   3  15       57.23      -27.32     65.01 o 
  20   3  15      492.54      370.92     85.77 o 
  21   3  15       70.00       40.87     68.88 o 
  22   3  15      107.91       94.53     76.68 o 
  23   3  15       39.86       17.05     76.03 o 
  24   3  15       62.51       75.74     80.00 o 
   1   4  15      285.40      330.62     57.42 o 
   2   4  15     3850.36     3823.46    117.89 o 
   3   4  15     1452.61     1530.99     86.75 o 
   4   4  15     1576.24     1610.71     88.80 o 
   5   4  15      499.16      514.27     71.40 o 
   6   4  15      148.95      142.20     49.26 o 
   7   4  15      516.04      529.15     61.43 o 
   8   4  15       44.56       50.14     47.22 o 
   9   4  15     1614.54     1738.76     94.81 o 
  10   4  15        3.67       72.43     50.54 o 
  11   4  15     3026.02     2943.40    108.90 o 
  12   4  15      231.86      286.25     59.90 o 
  13   4  15       77.08       92.58     53.28 o 
  14   4  15      289.05      282.36     70.50 o 
  15   4  15     3343.03     3257.06    134.97 o 
  16   4  15      874.49      796.74     98.31 o 
  17   4  15      185.20      168.80     75.88 o 
  18   4  15       51.52       -3.76     59.54 o 
  19   4  15      129.88      130.43     66.56 o 
  20   4  15        4.49        1.93     67.83 o 
  21   4  15      361.11      407.57     94.33 o 
  22   4  15       23.19       43.61     77.23 o 
   1   5  15      766.89      800.52     76.76 o 
   2   5  15      978.38     1113.62     84.52 o 
   3   5  15       32.05       38.14     52.48 o 
   4   5  15      630.79      690.64     74.99 o 
   5   5  15      183.87      157.39     64.47 o 
   6   5  15      190.98      104.18     62.26 o 
   7   5  15       50.00       51.21     59.21 o 
   8   5  15        4.46      -54.64     54.64 o 
   9   5  15      207.35      147.62     57.38 o 
  10   5  15     1587.37     1547.03     94.19 o 
  11   5  15      140.07      193.64     61.46 o 
  12   5  15     2056.68     1932.67    110.75 o 
  13   5  15       54.35      125.27     72.38 o 
  14   5  15     2239.10     2048.90    120.13 o 
  15   5  15      114.48       67.47     64.95 o 
  16   5  15      340.62      195.91     72.22 o 
  17   5  15      154.99      206.30     74.06 o 
  18   5  15      501.20      441.00     96.41 o 
  19   5  15      228.18      286.28     90.07 o 
  20   5  15       90.87       85.42     83.26 o 
   1   6  15     1315.76     1357.28     96.41 o 
   2   6  15        2.94       16.17     57.45 o 
   3   6  15       65.38      118.32     61.42 o 
   4   6  15     1212.03     1407.52     98.98 o 
   5   6  15     1617.82     1855.04    118.83 o 
   6   6  15      275.56      403.81     81.64 o 
   7   6  15     1940.09     1851.37    116.28 o 
   8   6  15      133.93      179.01     68.76 o 
   9   6  15      456.44      532.25     84.72 o 
  10   6  15       46.69       99.62     65.55 o 
  11   6  15      930.92      811.13    107.17 o 
  12   6  15        5.78       21.28     73.44 o 
  13   6  15      103.93      102.52     78.12 o 
  14   6  15      717.76      754.82     93.96 o 
  15   6  15      362.19      437.25     86.10 o 
  16   6  15       31.65       93.65     79.59 o 
   1   7  15      601.37      629.26     81.02 o 
   2   7  15      856.28      943.18     88.58 o 
   3   7  15      401.25      386.71     74.13 o 
   4   7  15      188.72      136.26     69.96 o 
   5   7  15        0.85        1.31     61.42 o 
   6   7  15        7.66       -2.15     63.05 o 
   7   7  15      724.72      685.46     87.59 o 
   8   7  15      309.74      298.23     74.18 o 
   9   7  15       33.16       71.27     70.61 o 
  10   7  15      836.52      801.29    110.47 o 
  11   7  15      104.72      174.39     87.10 o 
   0   0  16     1750.84     1740.17    160.37 o 
   2   0  16     8865.79     8696.74    328.79 o 
   4   0  16    13288.47    13226.81    237.00 o 
   6   0  16     9317.78     8647.65    203.36 o 
   8   0  16     2895.79     2580.58    129.69 o 
  10   0  16       12.43       33.10     59.09 o 
  12   0  16      618.12      665.08     90.68 o 
  14   0  16       81.62       96.96     67.43 o 
  16   0  16     1833.82     1840.41    132.05 o 
  18   0  16      506.27      535.67     97.51 o 
  20   0  16     9116.99     9384.19    678.98 o 
  22   0  16      397.23      248.19    125.78 o 
  24   0  16      372.29      417.52    133.19 o 
   0   1  16     3109.32     3098.29    126.43 o 
   1   1  16      743.60      809.55     58.27 o 
   2   1  16      837.54      782.67     49.63 o 
   3   1  16      583.83      599.01     46.56 o 
   4   1  16      212.76      215.59     44.78 o 
   5   1  16      519.40      499.76     52.51 o 
   6   1  16       38.11      -19.56     38.40 o 
   7   1  16       20.76        4.94     40.47 o 
   8   1  16      122.85       77.83     44.56 o 
   9   1  16     2053.01     2036.70     87.29 o 
  10   1  16      299.89      293.23     52.82 o 
  11   1  16      103.45       78.62     45.82 o 
  12   1  16       28.66       36.80     44.70 o 
  13   1  16     1311.74     1426.57     82.13 o 
  14   1  16       44.54      -13.33     45.67 o 
  15   1  16      118.77       98.18     51.31 o 
  16   1  16     1224.56     1108.70     79.44 o 
  17   1  16     1455.08     1378.67     86.96 o 
  18   1  16       70.40       96.71     54.61 o 
  19   1  16      703.64      756.13     85.61 o 
  20   1  16       12.83       -3.13     61.33 o 
  21   1  16      344.29      380.10     90.63 o 
  22   1  16     1309.84     1227.24    118.38 o 
  23   1  16        9.71       11.03     75.92 o 
  24   1  16       13.70      -12.72     92.26 o 
  25   1  16      212.02      101.16    102.42 o 
   0   2  16    12232.16    12268.35    378.88 o 
   1   2  16      402.58      517.66     79.15 o 
   2   2  16      152.61      164.65     44.71 o 
   3   2  16      801.06      724.33     63.93 o 
   4   2  16      961.80      956.80     62.61 o 
   5   2  16     2309.65     2358.83    121.46 o 
   6   2  16      972.40     1023.28     73.46 o 
   7   2  16     5297.87     5225.82    121.89 o 
   8   2  16      740.87      873.08     70.06 o 
   9   2  16      111.05      132.21     47.91 o 
  10   2  16      468.75      544.25     61.14 o 
  11   2  16      577.43      614.37     64.15 o 
  12   2  16     4137.53     3969.49    116.61 o 
  13   2  16      219.22      210.94     54.84 o 
  14   2  16      392.27      359.28     60.07 o 
  15   2  16      710.29      615.84     68.73 o 
  16   2  16     1305.32     1342.54     86.66 o 
  17   2  16      979.10     1086.78     92.66 o 
  18   2  16       32.16       16.50     60.86 o 
  19   2  16      410.49      491.17     80.44 o 
  20   2  16     1028.02     1178.75    101.09 o 
  21   2  16      616.83      534.85     96.03 o 
  22   2  16      815.09      807.50    106.86 o 
  23   2  16      269.79      324.23    108.34 o 
  24   2  16     1130.56     1050.92    146.68 o 
   0   3  16     4233.38     4023.30    161.96 o 
   1   3  16     1651.76     1827.15     87.58 o 
   2   3  16      220.21      257.65     51.96 o 
   3   3  16      728.51      736.56     66.80 o 
   4   3  16      234.06      318.37     54.94 o 
   5   3  16     1612.67     1632.58     97.03 o 
   6   3  16     3955.71     3940.57    110.36 o 
   7   3  16       67.89      146.73     57.23 o 
   8   3  16      133.14      109.44     49.11 o 
   9   3  16       61.89       84.86     49.42 o 
  10   3  16      384.85      373.88     59.00 o 
  11   3  16      261.94      384.83     60.69 o 
  12   3  16     1309.64     1259.82     82.78 o 
  13   3  16      666.55      615.51     69.77 o 
  14   3  16      258.25      178.80     57.54 o 
  15   3  16      985.31      983.74     80.36 o 
  16   3  16      218.13      205.02     68.66 o 
  17   3  16      436.03      480.34     79.96 o 
  18   3  16       69.86       69.20     65.76 o 
  19   3  16       90.04       19.99     72.79 o 
  20   3  16       47.69       51.25     74.39 o 
  21   3  16        2.09      -26.31     86.31 o 
  22   3  16      551.89      545.62    101.29 o 
  23   3  16      243.70      222.58     86.76 o 
   0   4  16       28.07       49.40     68.86 o 
   1   4  16      507.72      433.65     63.55 o 
   2   4  16      360.56      461.13     74.05 o 
   3   4  16     2858.81     2937.07    110.07 o 
   4   4  16      120.29      190.33     55.44 o 
   5   4  16      475.92      527.02     75.28 o 
   6   4  16      490.21      506.95     73.43 o 
   7   4  16      134.03      130.60     59.33 o 
   8   4  16      200.98      204.52     62.27 o 
   9   4  16       63.58       78.07     52.14 o 
  10   4  16      278.64      299.18     60.94 o 
  11   4  16     1061.53     1112.24     82.77 o 
  12   4  16      118.34      131.21     56.28 o 
  13   4  16      223.72      264.51     63.40 o 
  14   4  16       99.07       98.86     65.37 o 
  15   4  16     1166.96     1181.14    100.47 o 
  16   4  16     1582.25     1540.17    122.83 o 
  17   4  16      192.01      201.82     81.55 o 
  18   4  16       51.61       57.01     74.05 o 
  19   4  16      153.24      153.60     72.89 o 
  20   4  16      122.04      144.85     82.80 o 
  21   4  16        0.51      -22.19     72.47 o 
   0   5  16      649.68      735.52    111.76 o 
   1   5  16      725.21      951.69     82.95 o 
   2   5  16     4308.71     4537.43    137.71 o 
   3   5  16       23.62      144.73     64.15 o 
   4   5  16      758.68      740.81     77.53 o 
   5   5  16       25.98        7.95     59.26 o 
   6   5  16      824.94      805.50     88.84 o 
   7   5  16       14.58       22.90     62.33 o 
   8   5  16      635.46      647.00     85.22 o 
   9   5  16       24.30       29.26     62.54 o 
  10   5  16     1293.67     1383.55    123.22 o 
  11   5  16      231.24      338.01     75.95 o 
  12   5  16       67.95      105.52     77.71 o 
  13   5  16      108.74      189.88     79.21 o 
  14   5  16      260.74      366.68     88.06 o 
  15   5  16      149.91      180.04     72.69 o 
  16   5  16       45.77      -16.92     64.45 o 
  17   5  16      203.56      185.20     73.92 o 
  18   5  16      982.03      950.88    117.16 o 
   0   6  16     1380.78     1507.94    145.08 o 
   1   6  16      212.50      322.72     72.51 o 
   2   6  16      913.62      863.83     88.41 o 
   3   6  16      392.61      505.61     78.27 o 
   4   6  16       22.18       50.48     67.20 o 
   5   6  16       26.89       63.72     69.75 o 
   6   6  16      424.43      527.84     88.52 o 
   7   6  16     1710.79     1649.79    119.11 o 
   8   6  16      667.39      881.87    137.31 o 
   9   6  16      153.57      158.91     71.26 o 
  10   6  16        2.96       45.61     67.84 o 
  11   6  16      481.05      385.22     93.79 o 
  12   6  16      261.01       72.76     81.25 o 
  13   6  16       71.97      192.90     86.00 o 
  14   6  16       51.41       -0.87     78.88 o 
  15   6  16       63.63       46.68     80.72 o 
   0   7  16      577.47      369.84    106.56 o 
   1   7  16      310.37      283.99     72.55 o 
   2   7  16       54.66      145.60     65.70 o 
   3   7  16      229.08      195.14     71.08 o 
   4   7  16       98.96       72.33     63.73 o 
   5   7  16      191.77      167.83     68.74 o 
   6   7  16      742.77      816.97     90.84 o 
   7   7  16      305.65      318.69     76.94 o 
   8   7  16       18.95        5.55     62.85 o 
   9   7  16      170.42      354.26    223.61 o 
   2   0  17    10271.86     9670.75    238.21 o 
   4   0  17      888.14     1047.22     92.34 o 
   6   0  17     1040.32     1099.33     98.21 o 
   8   0  17      625.50      529.09     83.92 o 
  10   0  17     3684.61     3496.76    155.15 o 
  12   0  17     1528.60     1433.53    118.22 o 
  14   0  17     3740.47     3808.38    171.20 o 
  16   0  17        4.96      -31.75     68.64 o 
  18   0  17      803.31      724.92    106.47 o 
  20   0  17      496.87      629.02    138.43 o 
  22   0  17      177.62      178.73    121.36 o 
  24   0  17      128.36      162.26    124.74 o 
   1   1  17      188.56      181.75     44.06 o 
   2   1  17      755.37      811.77     59.89 o 
   3   1  17      602.25      660.85     67.83 o 
   4   1  17      534.56      517.29     53.20 o 
   5   1  17       69.10      138.82     43.57 o 
   6   1  17       90.48       93.65     44.65 o 
   7   1  17       53.71        8.93     42.60 o 
   8   1  17     1047.31     1137.56     74.01 o 
   9   1  17     2433.29     2460.98     94.89 o 
  10   1  17      451.83      346.29     55.57 o 
  11   1  17       70.64       80.98     47.93 o 
  12   1  17     1287.56     1296.39     81.09 o 
  13   1  17      915.68      849.29     72.74 o 
  14   1  17      205.82      274.21     64.70 o 
  15   1  17      371.12      391.53     63.00 o 
  16   1  17       67.08       76.99     53.61 o 
  17   1  17      472.48      441.96     67.76 o 
  18   1  17        1.69      -10.13     60.49 o 
  19   1  17      733.09      721.08     87.95 o 
  20   1  17      863.57      809.73     92.52 o 
  21   1  17      262.41      314.38     89.87 o 
  22   1  17       38.05       63.06     82.23 o 
  23   1  17       36.45       33.58     80.93 o 
   1   2  17       32.31       14.82     41.31 o 
   2   2  17       82.38      106.29     44.85 o 
   3   2  17      867.09      857.54     66.07 o 
   4   2  17     1153.92     1208.96     85.97 o 
   5   2  17      352.13      381.70     64.67 o 
   6   2  17      823.69      943.04     81.13 o 
   7   2  17     3744.64     3819.37    110.93 o 
   8   2  17     1653.40     1738.65     91.01 o 
   9   2  17      150.64      212.83     51.74 o 
  10   2  17     1959.60     1886.82     91.23 o 
  11   2  17       34.26       28.77     47.91 o 
  12   2  17       71.12       58.28     50.66 o 
  13   2  17      244.85      199.48     56.82 o 
  14   2  17       26.79       38.94     50.96 o 
  15   2  17      192.17      178.31     57.89 o 
  16   2  17       10.68      -20.33     51.31 o 
  17   2  17     1185.99     1122.72     97.21 o 
  18   2  17       50.56       68.08     63.85 o 
  19   2  17      169.25       93.97     70.33 o 
  20   2  17      678.92      697.14     91.25 o 
  21   2  17      490.17      548.92     99.30 o 
  22   2  17     1024.35     1051.04    119.00 o 
  23   2  17      471.15      594.64    126.12 o 
   1   3  17     1121.94     1082.80     75.72 o 
   2   3  17      325.91      354.62     58.06 o 
   3   3  17      164.89      170.83     50.87 o 
   4   3  17      133.21      149.30     50.21 o 
   5   3  17     1449.56     1511.54     97.98 o 
   6   3  17      106.60      143.35     58.39 o 
   7   3  17      240.25      272.37     64.49 o 
   8   3  17      322.24      344.48     68.00 o 
   9   3  17      192.14      168.87     61.46 o 
  10   3  17        5.67       31.20     49.78 o 
  11   3  17      656.89      702.59     71.31 o 
  12   3  17       32.34       66.95     53.47 o 
  13   3  17      580.52      621.63     72.32 o 
  14   3  17      103.17      128.93     58.63 o 
  15   3  17      701.20      585.12     82.90 o 
  16   3  17       37.42       75.08     64.33 o 
  17   3  17      322.51      293.34     75.65 o 
  18   3  17      147.49      140.28     69.51 o 
  19   3  17       29.93       82.08     75.04 o 
  20   3  17       71.96      143.49     82.55 o 
  21   3  17      108.64      194.86    101.62 o 
  22   3  17       69.33      200.08    175.94 o 
   1   4  17      833.07      843.48     76.25 o 
   2   4  17     1086.52     1343.15     88.02 o 
   3   4  17     3592.84     3721.20    123.07 o 
   4   4  17       34.18      134.77     63.28 o 
   5   4  17       70.71      128.10     63.62 o 
   6   4  17      129.30      111.36     62.26 o 
   7   4  17      222.01      190.00     65.81 o 
   8   4  17       35.76       26.13     57.98 o 
   9   4  17      232.40      196.83     67.90 o 
  10   4  17     1328.09     1374.36    102.72 o 
  11   4  17       63.91      141.28     66.76 o 
  12   4  17      379.20      420.71     78.03 o 
  13   4  17      420.89      414.84     85.18 o 
  14   4  17      143.78      232.44     71.34 o 
  15   4  17       17.69       19.00     64.36 o 
  16   4  17       15.26        7.40     65.56 o 
  17   4  17        7.30      -11.75     73.30 o 
  18   4  17      365.40      467.17     97.02 o 
  19   4  17       28.61       32.85     92.20 o 
  20   4  17       84.82      175.66    104.54 o 
   1   5  17      790.27      888.12     83.43 o 
   2   5  17      699.11      803.05     80.74 o 
   3   5  17       69.42       80.16     58.75 o 
   4   5  17      358.22      289.97     67.18 o 
   5   5  17       46.09       41.21     62.40 o 
   6   5  17       39.52       59.37     64.12 o 
   7   5  17      233.10      216.66     74.78 o 
   8   5  17     1299.98     1214.32    104.87 o 
   9   5  17       28.45      156.84     72.85 o 
  10   5  17      338.74      360.22     80.54 o 
  11   5  17       88.47        7.94     66.83 o 
  12   5  17      675.57      633.72    103.41 o 
  13   5  17       60.08       14.81     90.76 o 
  14   5  17       16.73      -59.52     88.93 o 
  15   5  17       98.48       52.70     94.87 o 
  16   5  17      819.47      948.42    116.86 o 
  17   5  17       36.82      -15.10     79.43 o 
   1   6  17       65.61       70.73     65.08 o 
   2   6  17      205.26      211.47     69.96 o 
   3   6  17     1083.27     1229.38     99.08 o 
   4   6  17      218.34      234.65     78.94 o 
   5   6  17      204.73      201.04     77.16 o 
   6   6  17      130.89      242.03     79.55 o 
   7   6  17      585.30      549.17     99.55 o 
   8   6  17      182.48      289.92     82.56 o 
   9   6  17       38.81       40.02     78.97 o 
  10   6  17     1005.64     1014.51    118.11 o 
  11   6  17      304.76      298.51     93.91 o 
  12   6  17       28.47       50.25     81.61 o 
  13   6  17      403.34      347.32     97.55 o 
   1   7  17      212.67      182.97     66.87 o 
   2   7  17      105.18       71.91     59.88 o 
   3   7  17       93.08       76.11     66.92 o 
   4   7  17       64.26       80.79     65.56 o 
   5   7  17      356.40      483.67    226.64 o 
   0   0  18      421.04      412.13    157.14 o 
   2   0  18      610.08      876.14    130.14 o 
   4   0  18      107.60       96.71     60.90 o 
   6   0  18      527.64      468.66     82.29 o 
   8   0  18      157.52       52.09     66.49 o 
  10   0  18       74.48      150.36     71.70 o 
  12   0  18      202.19      171.20     77.66 o 
  14   0  18      198.86      153.43     78.12 o 
  16   0  18        1.96       -6.66     73.84 o 
  18   0  18     2204.02     2123.39    152.23 o 
  20   0  18     2376.27     2449.85    208.83 o 
  22   0  18      124.82      138.21    130.75 o 
   0   1  18      329.86      348.67     71.04 o 
   1   1  18       39.20      108.05     49.89 o 
   2   1  18      266.97      255.17     57.41 o 
   3   1  18      722.12      784.04     75.19 o 
   4   1  18      340.03      393.56     64.74 o 
   5   1  18      509.52      600.42     72.36 o 
   6   1  18      390.98      421.03     65.83 o 
   7   1  18      269.16      328.18     55.58 o 
   8   1  18      821.37      819.44     68.94 o 
   9   1  18     1628.73     1731.83     88.20 o 
  10   1  18       43.35       55.74     48.21 o 
  11   1  18      629.79      616.69     66.98 o 
  12   1  18       18.68       28.00     49.47 o 
  13   1  18      225.74      303.60     61.58 o 
  14   1  18      453.48      368.06     63.39 o 
  15   1  18      600.15      645.95     73.47 o 
  16   1  18       88.73       88.13     55.34 o 
  17   1  18      586.17      754.51     79.23 o 
  18   1  18       58.80      104.83     68.31 o 
  19   1  18      909.31      994.79     98.50 o 
  20   1  18       40.50       30.06     76.64 o 
  21   1  18      805.98     1002.28    117.62 o 
  22   1  18     1343.99     1379.89    146.19 o 
   0   2  18      701.32      754.67    122.47 o 
   1   2  18      108.06       93.41     46.19 o 
   2   2  18      246.04      207.82     50.58 o 
   3   2  18     1114.75     1068.76     73.53 o 
   4   2  18      247.75      237.98     61.10 o 
   5   2  18      729.31      718.02     78.20 o 
   6   2  18       63.04       53.11     56.64 o 
   7   2  18     1726.31     1857.42    105.54 o 
   8   2  18     4836.38     4589.72    144.71 o 
   9   2  18      115.77      210.32     62.98 o 
  10   2  18      186.03      144.27     62.01 o 
  11   2  18      192.09      167.40     56.99 o 
  12   2  18     1144.63     1162.16     83.52 o 
  13   2  18      276.95      302.08     63.08 o 
  14   2  18       37.65       46.23     54.82 o 
  15   2  18       82.52      133.77     58.36 o 
  16   2  18     1257.88     1202.03    100.52 o 
  17   2  18      275.54      205.02     73.59 o 
  18   2  18       23.07      -17.11     65.05 o 
  19   2  18       52.61       80.02     71.62 o 
  20   2  18       89.48      155.59     75.95 o 
  21   2  18      605.24      662.25     96.71 o 
   0   3  18      361.24      351.75     83.91 o 
   1   3  18      470.15      446.60     62.68 o 
   2   3  18       60.31       27.60     48.19 o 
   3   3  18      124.67      135.41     52.69 o 
   4   3  18      244.84      189.37     63.59 o 
   5   3  18      599.64      677.87     79.46 o 
   6   3  18     1485.52     1465.65    101.53 o 
   7   3  18       54.77       16.29     58.96 o 
   8   3  18      502.68      484.19     76.23 o 
   9   3  18      847.62      861.69     88.26 o 
  10   3  18      104.37      147.83     64.60 o 
  11   3  18      734.89      803.13     88.42 o 
  12   3  18       28.00       84.89     61.52 o 
  13   3  18      587.80      540.45     80.41 o 
  14   3  18       29.40      -18.80     54.53 o 
  15   3  18      769.24      818.76     92.85 o 
  16   3  18       14.46      -13.94     64.62 o 
  17   3  18      448.46      393.03     83.43 o 
  18   3  18        6.22       -8.75     67.72 o 
  19   3  18      158.57      160.80     77.67 o 
  20   3  18       80.52      114.15     87.25 o 
   0   4  18     1610.08     1566.54    135.43 o 
   1   4  18      479.20      539.76     70.56 o 
   2   4  18      350.65      459.88     68.85 o 
   3   4  18     1738.97     1814.83    100.08 o 
   4   4  18     1324.92     1398.71    104.62 o 
   5   4  18       35.58      169.66     66.59 o 
   6   4  18      367.61      326.12     75.00 o 
   7   4  18       51.31       40.37     62.17 o 
   8   4  18      445.93      372.58     76.69 o 
   9   4  18      667.97      649.02     86.23 o 
  10   4  18       87.73       13.65     63.91 o 
  11   4  18     1039.20     1147.32    102.58 o 
  12   4  18      765.64      691.67     90.98 o 
  13   4  18      344.41      300.16     92.26 o 
  14   4  18       52.68       66.80     79.37 o 
  15   4  18      440.79      380.09     96.20 o 
  16   4  18     1958.55     2206.86    151.71 o 
  17   4  18      252.22      369.76    113.69 o 
  18   4  18      879.02      918.31    139.28 o 
   0   5  18       67.93       62.92     87.43 o 
   1   5  18      226.47      283.07     69.88 o 
   2   5  18     2467.33     2736.85    121.90 o 
   3   5  18      169.75      288.35     67.78 o 
   4   5  18       57.97      144.95     70.45 o 
   5   5  18       43.79       40.04     67.69 o 
   6   5  18       44.11      -35.45     64.88 o 
   7   5  18      103.77       33.19     70.80 o 
   8   5  18       67.15       76.75     70.39 o 
   9   5  18        2.34      -17.38     66.72 o
[truncated: 20,954 more chars]
